# Supplementary material for: Alike but not the same: Psychological profiles of COVID-19 vaccine skeptics
Source: Health Psychol Open. 2024 Apr 25;11:20551029241248757. doi: 10.1177/20551029241248757 (PMC11047032; doi:10.1177/20551029241248757)
Supplement: Supplemental Material - Alike but not the same: Psychological profiles of COVID-19 vaccine skeptics [file sj-csv-1-hpo-10.1177_20551029241248757.csv]

V1	V2	V3	V4	V5	V6	V7	V8	V9	V10	V11	V12	V13	V14	V15	V16	V17	V18	V19	V20	V21	V22	V23	V24	V25	V26	V27	V28	V29	V30	V31	V32	V33	V34	V35	V36	V37	V38	V39	V40
NO	Numerisch	9	0		Ohne	-99	11	Rechts	Metrisch	Eingabe
CASE	Numerisch	30	0		Ohne	-99	12	Rechts	Metrisch	Eingabe
Class5	Numerisch	8	0		{1		vaccine_proponent_inconspicuous}...	-99	10	Rechts	Nominal	Eingabe
vaccination_status_dichotomous	Numerisch	8	0		{0		vaccinated	at	least	once}...	-99	11	Rechts	Nominal	Eingabe
vaccination_all	Numerisch	7	0	vaccination	{1		fully	vaccinated}...	-99	12	Rechts	Ordinal	Eingabe
intention_to_get_vaccinated	Numerisch	12	0	will	you	get	vaccinated	in	the	future?	{1		yes}...	-99	12	Rechts	Nominal	Eingabe
somatic_diagnosis_three_answers	Numerisch	8	0	pre-existing	somatic	illness	{0		no}...	-99	12	Rechts	Nominal	Eingabe
somatic_diagnosis_yes_no	Numerisch	8	0		Ohne	Ohne	16	Rechts	Nominal	Eingabe
somatic_diagnosis_open	Zeichenfolge	146	0	somatic	diagnosis	Ohne	Ohne	6	Links	Nominal	Eingabe
psychiatric_diagnosis_three_answers	Numerisch	8	0	psychiatric	diagnosis	{0		no}...	-99	12	Rechts	Metrisch	Eingabe
psychiatric_diagnosis_open	Zeichenfolge	211	0	psychiatric	diagnosis	Ohne	Ohne	16	Links	Nominal	Eingabe
psychiatric_diagnosis_yes_no	Numerisch	8	0		Ohne	Ohne	10	Rechts	Nominal	Eingabe
Education_ranking	Numerisch	8	0		{1		smaller	equal	9	years}...	Ohne	11	Rechts	Ordinal	Eingabe
Age_intervals	Numerisch	8	0		{0		under	18}...	-99	11	Rechts	Metrisch	Eingabe
two_age_groups	Numerisch	8	0		{1		18-39}...	-99	11	Rechts	Metrisch	Eingabe
gender	Numerisch	8	0		{1		female}...	-99	12	Rechts	Nominal	Eingabe
VABS14_Sum	Numerisch	8	0		Ohne	-99	10	Rechts	Metrisch	Eingabe
VABS14_Mean	Numerisch	8	2		Ohne	Ohne	11	Rechts	Metrisch	Eingabe
I101_01	Numerisch	40	0	IPC-I:	Whether	or	not	I	get	to	be	a	leader	depends	mostly	on	my	ability	{1		disagree	completely}...	-99	12	Rechts	Metrisch	Eingabe
I101_02	Numerisch	40	0	IPC-C:	To	a	great	extent	my	life	is	controlled	by	accidental	happenings	{1		disagree	completely}...	-99	12	Rechts	Metrisch	Eingabe
I101_03	Numerisch	40	0	IPC-P:	I	feel	like	what	happens	in	my	life	is	mostly	determined	by	powerful	people	{1		disagree	completely}...	-99	12	Rechts	Metrisch	Eingabe
I101_04	Numerisch	40	0	IPC-I:	Whether	or	not	I	get	in	to	a	car	accident	depends	mostly	on	how	good	of	a	driver	I	am	{1		disagree	completely}...	-99	12
I101_05	Numerisch	40	0	IPC-I:	When	I	make	plans		I	am	almost	certain	to	make	them	work	{1		disagree	completely}...	-99	12	Rechts	Metrisch	Eingabe
I101_06	Numerisch	40	0	IPC-C:	Often	there	is	no	chance	of	protecting	my	personal	interests	from	bad	luck	happening	{1		disagree	completely}...	-99	12	Rechts	Metrisch	Eingabe
I101_07	Numerisch	40	0	IPC-C:	When	I	get	what	I	want		it͛s	usually	because	I	am	lucky	{1		disagree	completely}...	-99	12	Rechts	Metrisch	Eingabe
I101_08	Numerisch	40	0	IPC-P:	Although	I	might	have	good	ability		I	will	not	be	given	leadership	responsibility	without	appealing	to	those		positions	of	power	{1		disagree		-99	12
I101_09	Numerisch	40	0	IPC-I:	How	many	friends	I	have	depends	on	how	nice	a	person	I	am	{1		disagree	completely}...	-99	12	Rechts	Metrisch	Eingabe
I101_10	Numerisch	40	0	IPC-C:	I	have	often	found	that	what	is	going	to	happen	will	happen	{1		disagree	completely}...	-99	12	Rechts	Metrisch	Eingabe
I101_11	Numerisch	40	0	IPC-P:	My	life	is	chiefly	controlled	by	powerful	others	{1		disagree	completely}...	-99	12	Rechts	Metrisch	Eingabe
I101_12	Numerisch	40	0	IPC-C:	Whether	or	not	I	get	into	a	car	accident	is	mostly	a	matter	of	luck	{1		disagree	completely}...	-99	12	Rechts	Metrisch	Eingabe
I101_13	Numerisch	40	0	IPC-P:	People	like	myself	have	very	little	chance	of	protecting	our	personal	interests	when	they	conflict	with		those	of	strong	pressure	groups	{1		disagree		-99	12
I101_14	Numerisch	40	0	IPC-C:	It͛s	not	always	wise	for	me	to	plan	too	far	ahead	because	many	things	turn	out	to	be	matter	of	good	or	bad	fortune	{1				-99	12
I101_15	Numerisch	40	0	IPC-P:	Getting	what	I	want	requires	pleasing	those	people	above	me	{1		disagree	completely}...	-99	12	Rechts	Metrisch	Eingabe
I101_16	Numerisch	40	0	IPC-C:	Whether	or	not	I	get	to	be	leader	depends	on	whether	I	am	lucky	enough	to	be	in	the	right	place	at	the		right						-99	12
I101_17	Numerisch	40	0	IPC-P:	If	iimportant	people	were	to	decide	they	didn't	like	me		I	probably	wouldn't	make	many	friends	{1		disagree	completely}...	-99	12	Rechts	Metrisch
I101_18	Numerisch	40	0	IPC-I:	I	can	pretty	much	determine	what	will	happen	in	my	life	{1		disagree	completely}...	-99	12	Rechts	Metrisch	Eingabe
I101_19	Numerisch	40	0	IPC-I:	I	am	usually	able	to	protect	my	personal	interests	{1		disagree	completely}...	-99	12	Rechts	Metrisch	Eingabe
I101_20	Numerisch	40	0	IPC-P:	Whether	or	not	I	get	in	a	car	accident	depends	mostly	on	the	other	driver	{1		disagree	completely}...	-99	12	Rechts	Metrisch	Eingabe
I101_21	Numerisch	40	0	IPC-I:	When	I	get	what	I	want		it	is	usually	because	I	worked	hard	for	it	{1		disagree	completely}...	-99	12	Rechts	Metrisch	Eingabe
I101_22	Numerisch	40	0	IPC-P:	In	order	to	have	my	plans	work		I	make	sure	that	they	fit	in	with	the	desires	of	people	who	have	power		over						-99	12
I101_23	Numerisch	40	0	IPC-I:	My	life	is	determined	by	my	own	actions	{1		disagree	completely}...	-99	12	Rechts	Metrisch	Eingabe
I101_24	Numerisch	40	0	IPC-C:	It's	chiefly	a	matter	of	fate	whether	or	not	I	have	few	friends	or	many	friends	{1		disagree	completely}...	-99	12	Rechts	Metrisch	Eingabe
V101_01	Numerisch	40	0	Data	on	the	safety	of	corona	vaccines	are	often	manipulated	{1		disagree	completely}...	-99	12	Rechts	Metrisch	Eingabe
V101_02	Numerisch	40	0	Covid	vaccines	are	often	advertised	for	profit	reasons	(VABS1)	{1		disagree	completely}...	-99	12	Rechts	Metrisch	Eingabe
V101_03	Numerisch	40	0		Pharmaceutical	companies	cover	up	the	dangers	of	COVID	vaccines	(VABS2)	{1		disagree	completely}...	-99	12	Rechts	Metrisch	Eingabe
V101_04	Numerisch	40	0		I	feel	led	astray	about	the	efficacy	of	COVID	vaccines	{1		disagree	completely}...	-99	12	Rechts	Metrisch	Eingabe
V101_05	Numerisch	40	0		Data	on	the	effectiveness	of	COVID	vaccines	are	often	falsified	(VABS3)	{1		disagree	completely}...	-99	12	Rechts	Metrisch	Eingabe
V101_06	Numerisch	40	0	I	feel	misinformed	about	the	safety	of		COVID	vaccines	(VABS4)	{1		disagree	completely}...	-99	12	Rechts	Metrisch	Eingabe
V101_07	Numerisch	40	0	The	government	is	trying	to	cover	up	a	link	between	COVID	vaccines	and	cancer.	{1		disagree	completely}...	-99	12	Rechts	Metrisch	Eingabe
V101_08	Numerisch	40	0	COVID	vaccines	are	harmful	to	one's	health	and	this	fact	is	being	covered	up	(VABS5)	{1		disagree	completely}...	-99	12	Rechts	Metrisch	Eingabe
V101_09r	Numerisch	8	0	COVID	vaccines	are	harmless		inverted	item		recoded	(VABS6)	{1		disagree	completely}...	-99	11	Rechts	Metrisch	Eingabe
V101_10	Numerisch	40	0	The	long-term	effects	of	the	COVID	vaccines	are	still	unexplored	(VABS7)	{1		disagree	completely}...	-99	12	Rechts	Metrisch	Eingabe
V101_11	Numerisch	40	0	VWhen	it	comes	to	Covid	vaccines		I	feel	helpless	(VABS8)	{1		disagree	completely}...	-99	12	Rechts	Metrisch	Eingabe
V101_12	Numerisch	40	0	It	is	better	to	get	sick	from	Covid	than	to	get	the	vaccine	(VABS9)	{1		disagree	completely}...	-99	12	Rechts	Metrisch	Eingabe
V101_13	Numerisch	40	0	Vaccines	will	not	stop	the	Covid	pandemic	(VABS10)	{1		disagree	completely}...	-99	12	Rechts	Metrisch	Eingabe
V101_14	Numerisch	40	0	I	feel	cheated		deceived		duped	by	those	responsible	for	COVID	vaccines	(e.g.	government		pharmaceutical	companies		etc.)	(VABS11)	{1		disagree	completely}...	-99	12
V101_15	Numerisch	40	0	I	am	concerned	about	the	potential	side	effects	of	COVID	vaccines	{1		disagree	completely}...	-99	12	Rechts	Metrisch	Eingabe
V101_16	Numerisch	40	0	I	am	unsure	about	the	safety	of	COVID	vaccines	{1		disagree	completely}...	-99	12	Rechts	Metrisch	Eingabe
V101_17	Numerisch	40	0	The	side	effects	of	Corona	vaccinations	are	unpredictable	{1		disagree	completely}...	-99	12	Rechts	Metrisch	Eingabe
V101_18	Numerisch	40	0	COVID	vaccines	cause	allergies	{1		disagree	completely}...	-99	12	Rechts	Metrisch	Eingabe
V101_19	Numerisch	40	0	I	am	unsure	about	the	motives	of	those	involved	in	the	COVID	vaccines	(e.g.		government		pharmaceutical	companies		etc.)	(VABS12)	{1		disagree	completely}...	-99	12
V101_20	Numerisch	40	0	COVID	vaccines	cause	COVID	{1		disagree	completely}...	-99	12	Rechts	Metrisch	Eingabe
V101_21	Numerisch	40	0	I	don't	trust	those	involved	in	COVID	vaccines	(e.g.		government		pharmaceutical	companies		etc.)	{1		disagree	completely}...	-99	12	Rechts	Metrisch	Eingabe
V101_22	Numerisch	40	0	I	am	disappointed	in	those	involved	in	COVID	vaccines	(e.g.		government		pharmaceutical	companies		etc.)	{1		disagree	completely}...	-99	12	Rechts	Metrisch	Eingabe
V101_23	Numerisch	40	0	Corona	vaccinations	allow	governments	to	track	and	control	people	{1		disagree	completely}...	-99	12	Rechts	Metrisch	Eingabe
V101_24	Numerisch	40	0	Pharmaceutical	companies		scientists	and	politicians	are	working	together	cover	up	the	dangers	of	Covid	vaccines	(VABS13)	{1		disagree	completely}...	-99	12	Rechts	Metrisch	Eingabe
V101_25	Numerisch	40	0	COVID	vaccines	are	often	contaminated	(VABS14)	{1		disagree	completely}...	-99	12	Rechts	Metrisch	Eingabe
CT101	Numerisch	40	0	Tiny	devices	are	placed	in	corona	vaccines	to	track	people's	movements	{1		disagree	completely}...	-99	12	Rechts	Metrisch	Eingabe
CT102	Numerisch	40	0	If	I	get	vaccinated	against	COVID		I	will	be	a	guinea	pig	for	genetic	manipulation	{1		disagree	completely}...	-99	12	Rechts	Metrisch	Eingabe
B101_01	Numerisch	40	0	BSI:	1.	Nervousness	or	inner	trembling	{1		do	not	agree	at	all}...	-99	12	Rechts	Metrisch	Eingabe
B101_02	Numerisch	40	0	BSI:	2.	Feelings	of	fainting	and	dizziness	{1		do	not	agree	at	all}...	-99	12	Rechts	Metrisch	Eingabe
B101_03	Numerisch	40	0	BSI:	3.	the	idea	that	anyone	has	power	over	your	thoughts	{1		do	not	agree	at	all}...	-99	12	Rechts	Metrisch	Eingabe
B101_04	Numerisch	40	0	BSI:	4.	the	feeling	that	others	are	to	blame	for	most	of	your	difficulties	{1		do	not	agree	at	all}...	-99	12	Rechts	Metrisch	Eingabe
B101_05	Numerisch	34	0	BSI:	5.	memory	problems	{1		do	not	agree	at	all}...	-99	12	Rechts	Metrisch	Eingabe
B101_06	Numerisch	40	0	BSI:	6.	the	feeling	of	being	easily	irritable	or	angry	{1		do	not	agree	at	all}...	-99	12	Rechts	Metrisch	Eingabe
B101_07	Numerisch	33	0	BSI:	7.	heart	or	chest	pain	{1		do	not	agree	at	all}...	-99	12	Rechts	Metrisch	Eingabe
B101_08	Numerisch	40	0	BSI:	8.	Fear	in	open	places	or	on	the	street	{1		do	not	agree	at	all}...	-99	12	Rechts	Metrisch	Eingabe
B101_09	Numerisch	40	0	BSI:	9.	suicidal	thoughts	{1		do	not	agree	at	all}...	-99	12	Rechts	Metrisch	Eingabe
B101_10	Numerisch	40	0	BSI:	10.	the	feeling	that	most	people	cannot	be	trusted	{1		do	not	agree	at	all}...	-99	12	Rechts	Metrisch	Eingabe
B101_11	Numerisch	27	0	BSI:	11.	poor	appetite	{1		do	not	agree	at	all}...	-99	12	Rechts	Metrisch	Eingabe
B101_12	Numerisch	40	0	BSI:	12.	Sudden	fright	without	reason	{1		do	not	agree	at	all}...	-99	12	Rechts	Metrisch	Eingabe
B101_13	Numerisch	40	0	BSI:	13.	motional	outbursts	that	you	were	powerless	against	{1		do	not	agree	at	all}...	-99	12	Rechts	Metrisch	Eingabe
B101_14	Numerisch	40	0	BSI:	14.	Feelings	of	loneliness	even	when	you	are	in	company	{1		do	not	agree	at	all}...	-99	12	Rechts	Metrisch	Eingabe
B101_15	Numerisch	40	0	BSI:	15.	the	feeling	that	you	are	having	a	hard	time	starting	something	{1		do	not	agree	at	all}...	-99	12	Rechts	Metrisch	Eingabe
B101_16	Numerisch	29	0	BSI:	16.	loneliness	{1		do	not	agree	at	all}...	-99	12	Rechts	Metrisch	Eingabe
B101_17	Numerisch	18	0	BSI:	17.	melancholy	{1		do	not	agree	at	all}...	-99	12	Rechts	Metrisch	Eingabe
B101_18	Numerisch	40	0	BSI:	18.	the	feeling	of	not	being	interested	in	anything	{1		do	not	agree	at	all}...	-99	12	Rechts	Metrisch	Eingabe
B101_19	Numerisch	22	0	BSI:	19.	fearsomeness	{1		do	not	agree	at	all}...	-99	12	Rechts	Metrisch	Eingabe
B101_20	Numerisch	40	0	BSI:	20.	emotional	vulnerability	{1		do	not	agree	at	all}...	-99	12	Rechts	Metrisch	Eingabe
B101_21	Numerisch	40	0	BSI:	21.	the	feeling	that	people	are	unfriendly	or	do	not	like	you	{1		do	not	agree	at	all}...	-99	12	Rechts	Metrisch	Eingabe
B101_22	Numerisch	40	0	BSI:	22.	feelings	of	inferiority	against	others	{1		do	not	agree	at	all}...	-99	12	Rechts	Metrisch	Eingabe
B101_23	Numerisch	40	0	BSI:	23.	nausea	or	indigestion	{1		do	not	agree	at	all}...	-99	12	Rechts	Metrisch	Eingabe
B101_24	Numerisch	40	0	BSI:	24.	the	feeling	that	others	are	watching	you	or	talking	about	you	{1		do	not	agree	at	all}...	-99	12	Rechts	Metrisch	Eingabe
B101_25	Numerisch	33	0	BSI:	25.	problems	falling	asleep	{1		do	not	agree	at	all}...	-99	12	Rechts	Metrisch	Eingabe
B101_26	Numerisch	40	0	BSI:	26.	the	compulsion	to	recheck	again	and	again	what	you	are	doing	{1		do	not	agree	at	all}...	-99	12	Rechts	Metrisch	Eingabe
B101_27	Numerisch	40	0	BSI:	27.	Schwierigkeiten		sich	zu	entscheiden	{1		do	not	agree	at	all}...	-99	12	Rechts	Metrisch	Eingabe
B101_28	Numerisch	40	0	BSI:	28.	Fear	of	traveling	on	bus		streetcar		subway	or	train	{1		do	not	agree	at	all}...	-99	12	Rechts	Metrisch	Eingabe
B101_29	Numerisch	35	0	BSI:	29.	difficulty	breathing	{1		do	not	agree	at	all}...	-99	12	Rechts	Metrisch	Eingabe
B101_30	Numerisch	40	0	BSI:	30.	Hot	flushes	or	cold	shivers	{1		do	not	agree	at	all}...	-99	12	Rechts	Metrisch	Eingabe
B101_31	Numerisch	40	0	BSI:	31.	the	need	to	avoid	certain	things		places	or	activities	because	you	are	frightened	by	them	{1		do	not	agree	at	all}...	-99	12
B101_32	Numerisch	22	0	BSI:	32.	feeling	empty	in	the	head	{1		do	not	agree	at	all}...	-99	12	Rechts	Metrisch	Eingabe
B101_33	Numerisch	40	0	BSI:	33.	Numbness	or	tingling	in	individual	parts	of	the	body	{1		do	not	agree	at	all}...	-99	12	Rechts	Metrisch	Eingabe
B101_34	Numerisch	40	0	BSI:	34.	the	feeling	that	you	should	be	punished	for	your	sins	{1		do	not	agree	at	all}...	-99	12	Rechts	Metrisch	Eingabe
B101_35	Numerisch	40	0	BSI:	35.	a	sense	of	hopelessness	in	the	face	of	the	future	{1		do	not	agree	at	all}...	-99	12	Rechts	Metrisch	Eingabe
B101_36	Numerisch	38	0	BSI:	36.	difficulty	concentrating	{1		do	not	agree	at	all}...	-99	12	Rechts	Metrisch	Eingabe
B101_37	Numerisch	40	0	BSI:	37.	Feeling	of	weakness	in	individual	parts	of	the	body	{1		do	not	agree	at	all}...	-99	12	Rechts	Metrisch	Eingabe
B101_38	Numerisch	40	0	BSI:	38.	feeling	tense	or	excited	{1		do	not	agree	at	all}...	-99	12	Rechts	Metrisch	Eingabe
B101_39	Numerisch	40	0	BSI:	39.	Gedanken	an	den	Tod	und	ans	Sterben	{1		do	not	agree	at	all}...	-99	12	Rechts	Metrisch	Eingabe
B101_40	Numerisch	40	0	BSI:	40.	the	urge	to	hit		hurt	or	inflict	pain	on	someone	{1		do	not	agree	at	all}...	-99	12	Rechts	Metrisch	Eingabe
B101_41	Numerisch	40	0	BSI:	41.	the	urge	to	break	or	shatter	things	{1		do	not	agree	at	all}...	-99	12	Rechts	Metrisch	Eingabe
B101_42	Numerisch	40	0	BSI:	42.	strong	awkwardness	in	dealing	with	others	{1		do	not	agree	at	all}...	-99	12	Rechts	Metrisch	Eingabe
B101_43	Numerisch	40	0	BSI:	43.	Aversion	to	crowds		e.g.		shopping	or	going	to	the	movies	{1		do	not	agree	at	all}...	-99	12	Rechts	Metrisch	Eingabe
B101_44	Numerisch	40	0	BSI:	44.	the	impression	of	never	being	able	to	feel	really	close	to	another	person	{1		do	not	agree	at	all}...	-99	12	Rechts	Metrisch
B101_45	Numerisch	37	0	BSI:	45.	Startle	or	panic	attacks	{1		do	not	agree	at	all}...	-99	12	Rechts	Metrisch	Eingabe
B101_46	Numerisch	40	0	BSI:	46.	the	tendency	to	get	into	discussions	and	arguments	again	and	again	{1		do	not	agree	at	all}...	-99	12	Rechts	Metrisch	Eingabe
B101_47	Numerisch	40	0	BSI:	47.	Nervousness	when	you	are	left	alone	{1		do	not	agree	at	all}...	-99	12	Rechts	Metrisch	Eingabe
B101_48	Numerisch	40	0	BSI:	48.	Lack	of	recognition	of	your	achievements	by	others.	{1		do	not	agree	at	all}...	-99	12	Rechts	Metrisch	Eingabe
B101_49	Numerisch	40	0	BSI:	49.	so	much	restlessness	that	you	cannot	sit	still	{1		do	not	agree	at	all}...	-99	12	Rechts	Metrisch	Eingabe
B101_50	Numerisch	37	0	BSI:	50.	the	feeling	of	being	worthless	{1		do	not	agree	at	all}...	-99	12	Rechts	Metrisch	Eingabe
B101_51	Numerisch	40	0	BSI:	51.	the	feeling	that	people	would	take	advantage	of	them	if	you	let	them	{1		do	not	agree	at	all}...	-99	12	Rechts	Metrisch
B101_52	Numerisch	24	0	BSI:	52.	feelings	of	guilt	{1		do	not	agree	at	all}...	-99	12	Rechts	Metrisch	Eingabe
B101_53	Numerisch	40	0	BSI:	53.	the	thought	that	something	is	wrong	with	your	mind	{1		do	not	agree	at	all}...	-99	12	Rechts	Metrisch	Eingabe
C101_01	Numerisch	40	0	AV_When	I	find	myself	in	a	difficult		stressful	or	troubling	situation		I	take	time	out	and	remove	myself	from	the	situation.	{1		never}...	-99	12
C101_02	Numerisch	40	0	TF_...	focus	on	the	problem	and	how	I	can	solve	it.	{1		never}...	-99	12	Rechts	Metrisch	Eingabe
C101_03	Numerisch	40	0	EF_...I	blame	myself	for	getting	into	this	situation.	{1		never}...	-99	12	Rechts	Metrisch	Eingabe
C101_04	Numerisch	40	0	AV_...I	treat	myself	to	my	favorite	meal	or	snack.	{1		never}...	-99	12	Rechts	Metrisch	Eingabe
C101_05	Numerisch	40	0	EF_...I	am	afraid	of	not	being	able	to	handle	the	situation.	{1		never}...	-99	12	Rechts	Metrisch	Eingabe
C101_06	Numerisch	40	0	TF_...I	think	about	how	I	solved	similar	problems	in	the	past.	{1		never}...	-99	12	Rechts	Metrisch	Eingabe
C101_07	Numerisch	35	0	AV_...I	visit	a	friend.	{1		never}...	-99	12	Rechts	Metrisch	Eingabe
C101_08	Numerisch	40	0	TF_...I	determine	a	course	of	action	and	follow	it.	{1		never}...	-99	12	Rechts	Metrisch	Eingabe
C101_09	Numerisch	26	0	AV_...I	buy	myself	something.	{1		never}...	-99	12	Rechts	Metrisch	Eingabe
C101_10	Numerisch	40	0	EF_...I	blame	myself	for	being	too	emotional	about	the	situation.	{1		never}...	-99	12	Rechts	Metrisch	Eingabe
C101_11	Numerisch	40	0	TF_...I		work	on	understanding	the	situation.	{1		never}...	-99	12	Rechts	Metrisch	Eingabe
C101_12	Numerisch	29	0	ET_...I	get	very	upset.	{1		never}...	-99	12	Rechts	Metrisch	Eingabe
C101_13	Numerisch	40	0	TF_...I	take	corrective	action	immediately.	{1		never}...	-99	12	Rechts	Metrisch	Eingabe
C101_14	Numerisch	40	0	EF_...I	blame	myself	because	I	don't	know	what	to	do.	{1		never}...	-99	12	Rechts	Metrisch	Eingabe
C101_15	Numerisch	40	0	AV_...I	spend	time	with	a	special	person.	{1		never}...	-99	12	Rechts	Metrisch	Eingabe
C101_16	Numerisch	40	0	TF_...I	reflect	on	the	event	and	learn	from	my	mistakes.	{1		never}...	-99	12	Rechts	Metrisch	Eingabe
C101_17	Numerisch	40	0	EF_...I	wish	I	could	change	the	situation	or	my	feelings	during	the	situation.	{1		never}...	-99	12	Rechts	Metrisch	Eingabe
C101_18	Numerisch	40	0	AV_...I	go	out	for	a	bite	to	eat.	{1		never}...	-99	12	Rechts	Metrisch	Eingabe
C101_19	Numerisch	40	0	TF_...I	analyze	the	problem	before	I	do	anything.	{1		never}...	-99	12	Rechts	Metrisch	Eingabe
C101_20	Numerisch	40	0	EF_...I	focus	on	my	general	shortcomings.	{1		never}...	-99	12	Rechts	Metrisch	Eingabe
C101_21	Numerisch	35	0	AV_...I	call	a	friend.	{1		never}...	-99	12	Rechts	Metrisch	Eingabe
I206	Numerisch	8	0	if	you	were	free	to	choose	among	vaccines		would	you	get	vaccinated?	{1		yes}...	-99	12	Rechts	Metrisch	Eingabe
B201_01	Numerisch	27	0	Conscientiousness_worked	throughly	{1		does	not	at	all	apply}...	-99	12	Rechts	Metrisch	Eingabe
B201_02	Numerisch	37	0	Extraversion_communicative		talkative	{1		does	not	at	all	apply}...	-99	12	Rechts	Metrisch	Eingabe
B201_03_1	Numerisch	8	0	Agreeableness_sometimes	rough		inverted	item		recoded	{1		does	not	at	all	apply}...	-99	11	Rechts	Metrisch	Eingabe
B201_04	Numerisch	40	0	Openness_original	{1		does	not	at	all	apply}...	-99	12	Rechts	Metrisch	Eingabe
B201_05	Numerisch	29	0	Neurotcism_oten	worried	{1		does	not	at	all	apply}...	-99	12	Rechts	Metrisch	Eingabe
B201_06_1	Numerisch	8	0	Extraversion_reserved/shy		inverted	item	recoded	{1		does	not	at	all	apply}...	-99	11	Rechts	Metrisch	Eingabe
B201_07	Numerisch	22	0	Agreeableness_forgiving	{1		does	not	at	all	apply}...	-99	12	Rechts	Metrisch	Eingabe
B201_08_1	Numerisch	8	0	Conscientiousness_rather	lazy		inverted	item		recoded	{1		does	not	at	all	apply}...	-99	11	Rechts	Metrisch	Eingabe
B201_09	Numerisch	40	0	Extraversion_sociable	{1		does	not	at	all	apply}...	-99	12	Rechts	Metrisch	Eingabe
B201_10	Numerisch	40	0	Openness_artistic	experience	{1		does	not	at	all	apply}...	-99	12	Rechts	Metrisch	Eingabe
B201_11	Numerisch	27	0	Neuroticism_gets	nervous	easily	{1		does	not	at	all	apply}...	-99	12	Rechts	Metrisch	Eingabe
B201_12	Numerisch	40	0	Conscientiousness_works	efficiently	{1		does	not	at	all	apply}...	-99	12	Rechts	Metrisch	Eingabe
B201_13	Numerisch	40	0	Agreeableness_considerate	{1		does	not	at	all	apply}...	-99	12	Rechts	Metrisch	Eingabe
B201_14	Numerisch	40	0	Openness_vivid	imagination	{1		does	not	at	all	apply}...	-99	12	Rechts	Metrisch	Eingabe
B201_15_1	Numerisch	8	0	Neuroticism_deal	with	stress	in	a	relaxed	way		inverted	item		recoded	{1		does	not	at	all	apply}...	-99	11	Rechts	Metrisch	Eingabe
BFI_Extraversion_Mean	Numerisch	8	2		Ohne	-99	21	Rechts	Metrisch	Eingabe
BFI_Openness_Mean	Numerisch	8	2		Ohne	-99	18	Rechts	Metrisch	Eingabe
BFI_Conscientiousness_Mean	Numerisch	8	2		Ohne	-99	27	Rechts	Metrisch	Eingabe
BFI_Agreeableness_Mean	Numerisch	8	2		Ohne	-99	25	Rechts	Metrisch	Eingabe
BFI_Neuroticism_Mean	Numerisch	8	2		Ohne	-99	22	Rechts	Metrisch	Eingabe
IPC_Mean_Internal	Numerisch	8	2		Ohne	-99	14	Rechts	Metrisch	Eingabe
IPC_Mean_Chance	Numerisch	8	2		Ohne	-99	15	Rechts	Metrisch	Eingabe
IPC_Mean_Powerful_Others	Numerisch	8	2		Ohne	-99	24	Rechts	Metrisch	Eingabe
CISS_Avoidance_MW	Numerisch	8	2		Ohne	-99	19	Rechts	Metrisch	Eingabe
CISS_Emotion_regulation_MW	Numerisch	8	2		Ohne	-99	28	Rechts	Metrisch	Eingabe
CISS_Task_oriented_MW	Numerisch	8	2		Ohne	-99	23	Rechts	Metrisch	Eingabe
BSI_MW_anxiety	Numerisch	8	2		Ohne	-99	14	Rechts	Metrisch	Eingabe
BSI_MW_Somatisation	Numerisch	8	2		Ohne	-99	22	Rechts	Metrisch	Eingabe
BSI_MW_Psychoticism	Numerisch	8	2		Ohne	-99	23	Rechts	Metrisch	Eingabe
BSI_MW_Paranoia	Numerisch	8	2		Ohne	-99	17	Rechts	Metrisch	Eingabe
BSI_MW_OCD	Numerisch	8	2		Ohne	-99	24	Rechts	Metrisch	Eingabe
BSI_MW_Interpersonal_Sensitivity	Numerisch	8	2		Ohne	-99	21	Rechts	Metrisch	Eingabe
BSI_MW_Hostility	Numerisch	8	2		Ohne	-99	19	Rechts	Metrisch	Eingabe
BSI_MW_Phobia	Numerisch	8	2		Ohne	-99	15	Rechts	Metrisch	Eingabe
BSI_MW_Depression	Numerisch	8	2		Ohne	-99	19	Rechts	Metrisch	Eingabe
BSI_MW_Additional_Item	Numerisch	8	2		Ohne	-99	15	Rechts	Metrisch	Eingabe
class_dichotomous	Numerisch	8	2	Class1-2	vs	Class3-5	{1	00		Class1	2}...	Ohne	16	Rechts	Metrisch	Eingabe
vaccinated_all_employer	Numerisch	40	0	reason	for	vaccination:	my	employer	wanted	it	{1		does	not	apply}...	Ohne	12	Rechts	Nominal	Eingabe
vaccinated_all_family	Numerisch	40	0	reason	for	vaccination:	I	want	to	protect	my	family	{1		does	not	apply}...	Ohne	12	Rechts	Nominal	Eingabe
vaccinated_all_physician	Numerisch	40	0	reason	for	vaccination:	my	physician	advised	me	to	get	the	vaccine	{1		does	not	apply}...	Ohne	12	Rechts	Nominal	Eingabe
vaccinated_all_vaccation	Numerisch	40	0	reason	for	vaccination:	I	want	to	be	able	to	go	on	vacation	{1		does	not	apply}...	Ohne	12	Rechts	Nominal	Eingabe
vaccinated_all_prevent_infection	Numerisch	40	0	reason	for	vaccination:	I	want	to	prevent	an	infection	{1		does	not	apply}...	Ohne	12	Rechts	Nominal	Eingabe
vaccinated_all_mitigate_infection	Numerisch	8	0	reason	for	vaccination:	reason	for	vaccination:	I	want	to	mitigate	an	infection	{1		yes}...	Ohne	8	Rechts	Nominal	Eingabe
vaccinated_all_leisure	Numerisch	8	0	reason	for	vaccination:	facilitation	of	social	life	{1		yes}...	Ohne	8	Rechts	Nominal	Eingabe
vaccinated_all_social_pressure	Numerisch	8	0	reason	for	vaccination:	social	pression	{1		yes}...	Ohne	8	Rechts	Nominal	Eingabe
vaccinated_all_protect_others	Numerisch	8	0	reason	for	vaccination:I	want	to	protect	others	{1		yes}...	Ohne	8	Rechts	Nominal	Eingabe
vaccinated_all_societal_obligation	Numerisch	8	0	reason	for	vaccination:	I	consider	it	my	obligation	toward	society	{1		yes}...	Ohne	8	Rechts	Nominal	Eingabe
vaccinated_once_employer	Numerisch	40	0	reason	for	vaccination:	my	employer	wanted	it	{1		does	not	apply}...	Ohne	12	Rechts	Nominal	Eingabe
vaccinated_twice_protect_family	Numerisch	40	0	reason	for	vaccination:	I	want	to	protect	my	family	{1		does	not	apply}...	Ohne	12	Rechts	Nominal	Eingabe
vaccinated_twice_employer	Numerisch	40	0	why	vaccinated	2x:	My	employer	wanted	that	{1		does	not	apply}...	Ohne	12	Rechts	Nominal	Eingabe
vaccinated_once_protect_family	Numerisch	40	0	reason	for	vaccination:	I	want	to	protect	my	family	{1		does	not	apply}...	Ohne	12	Rechts	Nominal	Eingabe
vaccinated_twice_physician_advice	Numerisch	40	0	reason	for	vaccination:	my	physician	advised	me	to	get	the	vaccine	{1		does	not	apply}...	Ohne	12	Rechts	Nominal	Eingabe
vaccinated_once_physician_advice	Numerisch	40	0	reason	for	vaccination:	my	physician	advised	me	to	get	the	vaccine	{1		does	not	apply}...	Ohne	12	Rechts	Nominal	Eingabe
vaccinated_twice_vacation	Numerisch	40	0	reason	for	vaccination:	I	want	to	be	able	to	go	on	vacation	{1		does	not	apply}...	Ohne	12	Rechts	Nominal	Eingabe
vaccinated_once_vacation	Numerisch	40	0	reason	for	vaccination:	I	want	to	be	able	to	go	on	vacation	{1		does	not	apply}...	Ohne	12	Rechts	Nominal	Eingabe
vaccinated_twice_avoid_infection	Numerisch	40	0	reason	for	vaccination:	I	want	to	prevent	an	infection	{1		does	not	apply}...	Ohne	12	Rechts	Nominal	Eingabe
vaccinated_once_avoid_infection	Numerisch	40	0	reason	for	vaccination:	I	want	to	prevent	an	infection	{1		does	not	apply}...	Ohne	12	Rechts	Nominal	Eingabe
vaccinated_twice_mitigate_infection	Numerisch	8	0	reason	for	vaccination:	reason	for	vaccination:	I	want	to	mitigate	an	infection	{1		yes}...	Ohne	8	Rechts	Nominal	Eingabe
vaccinated_once_mitigate_infection	Numerisch	8	0	reason	for	vaccination:	reason	for	vaccination:	I	want	to	mitigate	an	infection	{1		yes}...	Ohne	8	Rechts	Nominal	Eingabe
Ivaccinated_twice_leisure	Numerisch	8	0	reason	for	vaccination:	facilitation	of	social	life	{1		yes}...	Ohne	8	Rechts	Nominal	Eingabe
vaccinated_once_leisure	Numerisch	8	0	reason	for	vaccination:	facilitation	of	social	life	{1		yes}...	Ohne	8	Rechts	Nominal	Eingabe
vaccinated_twice_social_pressure	Numerisch	8	0	reason	for	vaccination:	social	pression	{1		yes}...	Ohne	8	Rechts	Nominal	Eingabe
vaccinated_once_social_pressure	Numerisch	8	0	reason	for	vaccination:	social	pression	{1		yes}...	Ohne	8	Rechts	Nominal	Eingabe
Ivaccinated_twice_protect_others	Numerisch	8	0	reason	for	vaccination:I	want	to	protect	others	{1		yes}...	Ohne	8	Rechts	Nominal	Eingabe
vaccinated_once_protect_others	Numerisch	8	0	reason	for	vaccination:I	want	to	protect	others	{1		yes}...	Ohne	8	Rechts	Nominal	Eingabe
vaccinated_twice_societal_obligation	Numerisch	8	0	reason	for	vaccination:	I	consider	it	my	obligation	toward	society	{1		yes}...	Ohne	8	Rechts	Nominal	Eingabe
vaccinated_once_societal_obligation	Numerisch	8	0	reason	for	vaccination:	I	consider	it	my	obligation	toward	society	{1		yes}...	Ohne	8	Rechts	Nominal	Eingabe
unvaccinated_too_little_informed	Numerisch	40	0	why	not:	feel	insufficiently	informed	{1		does	not	apply}...	Ohne	12	Rechts	Nominal	Eingabe
unvaccinated_fears_long_term_consequences	Numerisch	40	0	why	not:	I	am	afraid	of	long-term	consequences	of	the	vaccination	{1		does	not	apply}...	Ohne	12	Rechts	Nominal	Eingabe
unvaccinated_physician_advised_against	Numerisch	40	0	why	not:	my	physician	advised	me	against	it	{1		does	not	apply}...	Ohne	12	Rechts	Nominal	Eingabe
unvaccinated_already_infected	Numerisch	40	0	why	not:	I	alsready	had	COVID	and	cannot	get	reinfected	{1		does	not	apply}...	Ohne	12	Rechts	Nominal	Eingabe
unvaccinated_normally_vaccinated_not_COVID	Numerisch	40	0	why	not:	I	generally	accept	vaccines	just	not	the	one	against	COVID	{1		does	not	apply}...	Ohne	12	Rechts	Nominal	Eingabe
unvaccinated_generally_anti_vaxx	Numerisch	40	0	why	not:	I	am	against	all	vaccines	{1		does	not	apply}...	Ohne	12	Rechts	Nominal	Eingabe
unvaccinated_fear_of_side_effects	Numerisch	40	0	why	not:	I	am	afraid	of	side-effects	{1		does	not	apply}...	Ohne	12	Rechts	Nominal	Eingabe
unvaccinated_risk_overrated	Numerisch	40	0	why	not:	the	danger	of	COVID	is	being	exaggerated	{1		does	not	apply}...	Ohne	12	Rechts	Nominal	Eingabe
unvaccinated_vaccine_curtails_freedom	Numerisch	40	0	why	not:	the	vaccination	curtails	my	freedom	rights	{1		does	not	apply}...	Ohne	12	Rechts	Nominal	Eingabe
