# Supplementary material for: Alike but not the same: Psychological profiles of COVID-19 vaccine skeptics
Source: Health Psychol Open. 2024 Apr 25;11:20551029241248757. doi: 10.1177/20551029241248757 (PMC11047032; doi:10.1177/20551029241248757)
Supplement: Supplemental Material - Alike but not the same: Psychological profiles of COVID-19 vaccine skeptics [file sj-csv-2-hpo-10.1177_20551029241248757.csv]

CASE	No	Class5_250224	vaccination_status_dichotomous	age	gender	education	occupation	I101_01	I101_02	I101_03	I101_04	I101_05	I101_06	I101_07	I101_08	I101_09	I101_10	I101_11	I101_12	I101_13	I101_14	I101_15	I101_16	I101_17	I101_18	I101_19	I101_20	I101_21	I101_22	I101_23	I101_24	V101_01	V101_02	V101_03	V101_04	V101_05	V101_06	V101_07	V101_08	V101_09r	V101_10	V101_11	V101_12	V101_13	V101_14	V101_15	V101_16	V101_17	V101_18
292	8	-99	0	2	1	7	4	-99	-99	-99	-99	-99	-99	-99	-99	-99	-99	-99	-99	-99	-99	-99	-99	-99	-99	-99	-99	-99	-99	-99	-99	-99	-99	-99	-99	-99	-99	-99	-99	-99	-99	-99	-99	-99	-99	-99	-99	-99	-99
300	11	-99	0	3	1	4	7	-99	-99	-99	-99	-99	-99	-99	-99	-99	-99	-99	-99	-99	-99	-99	-99	-99	-99	-99	-99	-99	-99	-99	-99	-99	-99	-99	-99	-99	-99	-99	-99	-99	-99	-99	-99	-99	-99	-99	-99	-99	-99
428	59	-99	0	4	1	8	4	-99	-99	-99	-99	-99	-99	-99	-99	-99	-99	-99	-99	-99	-99	-99	-99	-99	-99	-99	-99	-99	-99	-99	-99	-99	-99	-99	-99	-99	-99	-99	-99	-99	-99	-99	-99	-99	-99	-99	-99	-99	-99
435	64	-99	0	1	1	5	1	-99	-99	-99	-99	-99	-99	-99	-99	-99	-99	-99	-99	-99	-99	-99	-99	-99	-99	-99	-99	-99	-99	-99	-99	-99	-99	-99	-99	-99	-99	-99	-99	-99	-99	-99	-99	-99	-99	-99	-99	-99	-99
513	101	-99	0	1	2	4	4	-99	-99	-99	-99	-99	-99	-99	-99	-99	-99	-99	-99	-99	-99	-99	-99	-99	-99	-99	-99	-99	-99	-99	-99	-99	-99	-99	-99	-99	-99	-99	-99	-99	-99	-99	-99	-99	-99	-99	-99	-99	-99
533	114	-99	0	1	1	6	3	-99	-99	-99	-99	-99	-99	-99	-99	-99	-99	-99	-99	-99	-99	-99	-99	-99	-99	-99	-99	-99	-99	-99	-99	-99	-99	-99	-99	-99	-99	-99	-99	-99	-99	-99	-99	-99	-99	-99	-99	-99	-99
556	126	-99	0	1	1	4	8	-99	-99	-99	-99	-99	-99	-99	-99	-99	-99	-99	-99	-99	-99	-99	-99	-99	-99	-99	-99	-99	-99	-99	-99	-99	-99	-99	-99	-99	-99	-99	-99	-99	-99	-99	-99	-99	-99	-99	-99	-99	-99
565	131	-99	0	4	2	9	9	-99	-99	-99	-99	-99	-99	-99	-99	-99	-99	-99	-99	-99	-99	-99	-99	-99	-99	-99	-99	-99	-99	-99	-99	-99	-99	-99	-99	-99	-99	-99	-99	-99	-99	-99	-99	-99	-99	-99	-99	-99	-99
579	142	-99	0	3	1	5	4	-99	-99	-99	-99	-99	-99	-99	-99	-99	-99	-99	-99	-99	-99	-99	-99	-99	-99	-99	-99	-99	-99	-99	-99	-99	-99	-99	-99	-99	-99	-99	-99	-99	-99	-99	-99	-99	-99	-99	-99	-99	-99
705	190	-99	0	6	1	3	9	-99	-99	-99	-99	-99	-99	-99	-99	-99	-99	-99	-99	-99	-99	-99	-99	-99	-99	-99	-99	-99	-99	-99	-99	-99	-99	-99	-99	-99	-99	-99	-99	-99	-99	-99	-99	-99	-99	-99	-99	-99	-99
828	212	-99	0	1	1	6	3	-99	-99	-99	-99	-99	-99	-99	-99	-99	-99	-99	-99	-99	-99	-99	-99	-99	-99	-99	-99	-99	-99	-99	-99	-99	-99	-99	-99	-99	-99	-99	-99	-99	-99	-99	-99	-99	-99	-99	-99	-99	-99
981	242	-99	0	4	1	4	4	-99	-99	-99	-99	-99	-99	-99	-99	-99	-99	-99	-99	-99	-99	-99	-99	-99	-99	-99	-99	-99	-99	-99	-99	-99	-99	-99	-99	-99	-99	-99	-99	-99	-99	-99	-99	-99	-99	-99	-99	-99	-99
1065	263	-99	1	4	2	5	6	-99	-99	-99	-99	-99	-99	-99	-99	-99	-99	-99	-99	-99	-99	-99	-99	-99	-99	-99	-99	-99	-99	-99	-99	-99	-99	-99	-99	-99	-99	-99	-99	-99	-99	-99	-99	-99	-99	-99	-99	-99	-99
1085	269	-99	1	2	1	2	4	-99	-99	-99	-99	-99	-99	-99	-99	-99	-99	-99	-99	-99	-99	-99	-99	-99	-99	-99	-99	-99	-99	-99	-99	-99	-99	-99	-99	-99	-99	-99	-99	-99	-99	-99	-99	-99	-99	-99	-99	-99	-99
1086	270	-99	1	4	1	10	6	-99	-99	-99	-99	-99	-99	-99	-99	-99	-99	-99	-99	-99	-99	-99	-99	-99	-99	-99	-99	-99	-99	-99	-99	-99	-99	-99	-99	-99	-99	-99	-99	-99	-99	-99	-99	-99	-99	-99	-99	-99	-99
1099	276	-99	1	5	3	5	7	-99	-99	-99	-99	-99	-99	-99	-99	-99	-99	-99	-99	-99	-99	-99	-99	-99	-99	-99	-99	-99	-99	-99	-99	-99	-99	-99	-99	-99	-99	-99	-99	-99	-99	-99	-99	-99	-99	-99	-99	-99	-99
1213	307	-99	0	1	1	4	6	-99	-99	-99	-99	-99	-99	-99	-99	-99	-99	-99	-99	-99	-99	-99	-99	-99	-99	-99	-99	-99	-99	-99	-99	-99	-99	-99	-99	-99	-99	-99	-99	-99	-99	-99	-99	-99	-99	-99	-99	-99	-99
1231	317	-99	1	1	2	4	7	-99	-99	-99	-99	-99	-99	-99	-99	-99	-99	-99	-99	-99	-99	-99	-99	-99	-99	-99	-99	-99	-99	-99	-99	-99	-99	-99	-99	-99	-99	-99	-99	-99	-99	-99	-99	-99	-99	-99	-99	-99	-99
1302	341	-99	0	2	2	8	4	-99	-99	-99	-99	-99	-99	-99	-99	-99	-99	-99	-99	-99	-99	-99	-99	-99	-99	-99	-99	-99	-99	-99	-99	-99	-99	-99	-99	-99	-99	-99	-99	-99	-99	-99	-99	-99	-99	-99	-99	-99	-99
1305	342	-99	0	2	2	8	4	-99	-99	-99	-99	-99	-99	-99	-99	-99	-99	-99	-99	-99	-99	-99	-99	-99	-99	-99	-99	-99	-99	-99	-99	-99	-99	-99	-99	-99	-99	-99	-99	-99	-99	-99	-99	-99	-99	-99	-99	-99	-99
1321	349	-99	1	1	1	6	3	-99	-99	-99	-99	-99	-99	-99	-99	-99	-99	-99	-99	-99	-99	-99	-99	-99	-99	-99	-99	-99	-99	-99	-99	-99	-99	-99	-99	-99	-99	-99	-99	-99	-99	-99	-99	-99	-99	-99	-99	-99	-99
1476	395	-99	1	1	2	2	7	-99	-99	-99	-99	-99	-99	-99	-99	-99	-99	-99	-99	-99	-99	-99	-99	-99	-99	-99	-99	-99	-99	-99	-99	-99	-99	-99	-99	-99	-99	-99	-99	-99	-99	-99	-99	-99	-99	-99	-99	-99	-99
1543	407	-99	1	1	2	4	4	-99	-99	-99	-99	-99	-99	-99	-99	-99	-99	-99	-99	-99	-99	-99	-99	-99	-99	-99	-99	-99	-99	-99	-99	-99	-99	-99	-99	-99	-99	-99	-99	-99	-99	-99	-99	-99	-99	-99	-99	-99	-99
1552	411	-99	0	5	2	2	9	-99	-99	-99	-99	-99	-99	-99	-99	-99	-99	-99	-99	-99	-99	-99	-99	-99	-99	-99	-99	-99	-99	-99	-99	-99	-99	-99	-99	-99	-99	-99	-99	-99	-99	-99	-99	-99	-99	-99	-99	-99	-99
1562	413	-99	0	5	1	99	4	-99	-99	-99	-99	-99	-99	-99	-99	-99	-99	-99	-99	-99	-99	-99	-99	-99	-99	-99	-99	-99	-99	-99	-99	-99	-99	-99	-99	-99	-99	-99	-99	-99	-99	-99	-99	-99	-99	-99	-99	-99	-99
1589	425	-99	0	3	1	8	5	-99	-99	-99	-99	-99	-99	-99	-99	-99	-99	-99	-99	-99	-99	-99	-99	-99	-99	-99	-99	-99	-99	-99	-99	-99	-99	-99	-99	-99	-99	-99	-99	-99	-99	-99	-99	-99	-99	-99	-99	-99	-99
1644	443	-99	0	5	1	8	9	-99	-99	-99	-99	-99	-99	-99	-99	-99	-99	-99	-99	-99	-99	-99	-99	-99	-99	-99	-99	-99	-99	-99	-99	-99	-99	-99	-99	-99	-99	-99	-99	-99	-99	-99	-99	-99	-99	-99	-99	-99	-99
1671	453	-99	0	3	2	8	4	-99	-99	-99	-99	-99	-99	-99	-99	-99	-99	-99	-99	-99	-99	-99	-99	-99	-99	-99	-99	-99	-99	-99	-99	-99	-99	-99	-99	-99	-99	-99	-99	-99	-99	-99	-99	-99	-99	-99	-99	-99	-99
1672	454	-99	0	4	1	9	4	-99	-99	-99	-99	-99	-99	-99	-99	-99	-99	-99	-99	-99	-99	-99	-99	-99	-99	-99	-99	-99	-99	-99	-99	-99	-99	-99	-99	-99	-99	-99	-99	-99	-99	-99	-99	-99	-99	-99	-99	-99	-99
1821	486	-99	1	2	1	2	7	-99	-99	-99	-99	-99	-99	-99	-99	-99	-99	-99	-99	-99	-99	-99	-99	-99	-99	-99	-99	-99	-99	-99	-99	2	2	1	2	2	-99	-99	-99	-99	-99	-99	-99	5	-99	-99	-99	-99	-99
1891	497	-99	0	4	1	8	6	-99	-99	-99	-99	-99	-99	-99	-99	-99	-99	-99	-99	-99	-99	-99	-99	-99	-99	-99	-99	-99	-99	-99	-99	1	1	1	1	1	1	1	1	4	7	1	1	1	1	1	1	1	3
2028	524	-99	0	1	1	6	3	-99	-99	-99	-99	-99	-99	-99	-99	-99	-99	-99	-99	-99	-99	-99	-99	-99	-99	-99	-99	-99	-99	-99	-99	-99	-99	-99	-99	-99	-99	-99	-99	-99	-99	-99	-99	-99	-99	-99	-99	-99	-99
2155	551	-99	0	1	2	6	3	-99	-99	-99	-99	-99	-99	-99	-99	-99	-99	-99	-99	-99	-99	-99	-99	-99	-99	-99	-99	-99	-99	-99	-99	-99	-99	-99	-99	-99	-99	-99	-99	-99	-99	-99	-99	-99	-99	-99	-99	-99	-99
2223	591	-99	0	5	2	4	4	-99	-99	-99	-99	-99	-99	-99	-99	-99	-99	-99	-99	-99	-99	-99	-99	-99	-99	-99	-99	-99	-99	-99	-99	-99	-99	-99	-99	-99	-99	-99	-99	-99	-99	-99	-99	-99	-99	-99	-99	-99	-99
2351	652	-99	0	1	2	6	3	-99	-99	-99	-99	-99	-99	-99	-99	-99	-99	-99	-99	-99	-99	-99	-99	-99	-99	-99	-99	-99	-99	-99	-99	-99	-99	-99	-99	-99	-99	-99	-99	-99	-99	-99	-99	-99	-99	-99	-99	-99	-99
2373	660	-99	1	3	1	8	4	-99	-99	-99	-99	-99	-99	-99	-99	-99	-99	-99	-99	-99	-99	-99	-99	-99	-99	-99	-99	-99	-99	-99	-99	-99	-99	-99	-99	-99	-99	-99	-99	-99	-99	-99	-99	-99	-99	-99	-99	-99	-99
2393	672	-99	1	5	2	8	6	-99	-99	-99	-99	-99	-99	-99	-99	-99	-99	-99	-99	-99	-99	-99	-99	-99	-99	-99	-99	-99	-99	-99	-99	-99	-99	-99	-99	-99	-99	-99	-99	-99	-99	-99	-99	-99	-99	-99	-99	-99	-99
2405	676	-99	0	1	1	7	5	-99	-99	-99	-99	-99	-99	-99	-99	-99	-99	-99	-99	-99	-99	-99	-99	-99	-99	-99	-99	-99	-99	-99	-99	-99	-99	-99	-99	-99	-99	-99	-99	-99	-99	-99	-99	-99	-99	-99	-99	-99	-99
2432	684	-99	0	1	1	6	3	-99	-99	-99	-99	-99	-99	-99	-99	-99	-99	-99	-99	-99	-99	-99	-99	-99	-99	-99	-99	-99	-99	-99	-99	-99	-99	-99	-99	-99	-99	-99	-99	-99	-99	-99	-99	-99	-99	-99	-99	-99	-99
2449	694	-99	1	1	1	6	3	-99	-99	-99	-99	-99	-99	-99	-99	-99	-99	-99	-99	-99	-99	-99	-99	-99	-99	-99	-99	-99	-99	-99	-99	-99	-99	-99	-99	-99	-99	-99	-99	-99	-99	-99	-99	-99	-99	-99	-99	-99	-99
2462	700	-99	1	1	2	6	3	-99	-99	-99	-99	-99	-99	-99	-99	-99	-99	-99	-99	-99	-99	-99	-99	-99	-99	-99	-99	-99	-99	-99	-99	-99	-99	-99	-99	-99	-99	-99	-99	-99	-99	-99	-99	-99	-99	-99	-99	-99	-99
2489	708	-99	0	2	1	7	4	-99	-99	-99	-99	-99	-99	-99	-99	-99	-99	-99	-99	-99	-99	-99	-99	-99	-99	-99	-99	-99	-99	-99	-99	-99	-99	-99	-99	-99	-99	-99	-99	-99	-99	-99	-99	-99	-99	-99	-99	-99	-99
2522	718	-99	0	3	1	8	4	-99	-99	-99	-99	-99	-99	-99	-99	-99	-99	-99	-99	-99	-99	-99	-99	-99	-99	-99	-99	-99	-99	-99	-99	-99	-99	-99	-99	-99	-99	-99	-99	-99	-99	-99	-99	-99	-99	-99	-99	-99	-99
2667	749	-99	0	2	1	4	4	-99	-99	-99	-99	-99	-99	-99	-99	-99	-99	-99	-99	-99	-99	-99	-99	-99	-99	-99	-99	-99	-99	-99	-99	-99	-99	-99	-99	-99	-99	-99	-99	-99	-99	-99	-99	-99	-99	-99	-99	-99	-99
2719	767	-99	1	3	1	4	4	-99	-99	-99	-99	-99	-99	-99	-99	-99	-99	-99	-99	-99	-99	-99	-99	-99	-99	-99	-99	-99	-99	-99	-99	-99	-99	-99	-99	-99	-99	-99	-99	-99	-99	-99	-99	-99	-99	-99	-99	-99	-99
2824	807	-99	1	1	1	6	3	-99	-99	-99	-99	-99	-99	-99	-99	-99	-99	-99	-99	-99	-99	-99	-99	-99	-99	-99	-99	-99	-99	-99	-99	-99	-99	-99	-99	-99	-99	-99	-99	-99	-99	-99	-99	-99	-99	-99	-99	-99	-99
2840	814	-99	0	1	1	3	2	-99	-99	-99	-99	-99	-99	-99	-99	-99	-99	-99	-99	-99	-99	-99	-99	-99	-99	-99	-99	-99	-99	-99	-99	-99	-99	-99	-99	-99	-99	-99	-99	-99	-99	-99	-99	-99	-99	-99	-99	-99	-99
2882	829	-99	0	2	1	7	1	-99	-99	-99	-99	-99	-99	-99	-99	-99	-99	-99	-99	-99	-99	-99	-99	-99	-99	-99	-99	-99	-99	-99	-99	-99	-99	-99	-99	-99	-99	-99	-99	-99	-99	-99	-99	-99	-99	-99	-99	-99	-99
2931	840	-99	0	1	2	6	3	-99	-99	-99	-99	-99	-99	-99	-99	-99	-99	-99	-99	-99	-99	-99	-99	-99	-99	-99	-99	-99	-99	-99	-99	-99	-99	-99	-99	-99	-99	-99	-99	-99	-99	-99	-99	-99	-99	-99	-99	-99	-99
2970	853	-99	0	3	2	4	4	-99	-99	-99	-99	-99	-99	-99	-99	-99	-99	-99	-99	-99	-99	-99	-99	-99	-99	-99	-99	-99	-99	-99	-99	-99	-99	-99	-99	-99	-99	-99	-99	-99	-99	-99	-99	-99	-99	-99	-99	-99	-99
2974	855	-99	0	2	2	7	4	7	6	3	4	4	3	3	4	6	4	3	4	3	6	4	5	5	5	7	4	6	4	6	1	2	3	4	3	4	3	4	3	4	7	5	2	3	3	4	3	5	5
3002	863	-99	0	2	1	8	4	-99	-99	-99	-99	-99	-99	-99	-99	-99	-99	-99	-99	-99	-99	-99	-99	-99	-99	-99	-99	-99	-99	-99	-99	-99	-99	-99	-99	-99	-99	-99	-99	-99	-99	-99	-99	-99	-99	-99	-99	-99	-99
3085	894	-99	0	1	1	6	3	-99	-99	-99	-99	-99	-99	-99	-99	-99	-99	-99	-99	-99	-99	-99	-99	-99	-99	-99	-99	-99	-99	-99	-99	-99	-99	-99	-99	-99	-99	-99	-99	-99	-99	-99	-99	-99	-99	-99	-99	-99	-99
3093	898	-99	1	5	1	4	8	-99	-99	-99	-99	-99	-99	-99	-99	-99	-99	-99	-99	-99	-99	-99	-99	-99	-99	-99	-99	-99	-99	-99	-99	-99	-99	-99	-99	-99	-99	-99	-99	-99	-99	-99	-99	-99	-99	-99	-99	-99	-99
3097	901	-99	0	2	1	8	4	-99	-99	-99	-99	-99	-99	-99	-99	-99	-99	-99	-99	-99	-99	-99	-99	-99	-99	-99	-99	-99	-99	-99	-99	-99	-99	-99	-99	-99	-99	-99	-99	-99	-99	-99	-99	-99	-99	-99	-99	-99	-99
3117	911	-99	0	1	1	6	3	-99	-99	-99	-99	-99	-99	-99	-99	-99	-99	-99	-99	-99	-99	-99	-99	-99	-99	-99	-99	-99	-99	-99	-99	-99	-99	-99	-99	-99	-99	-99	-99	-99	-99	-99	-99	-99	-99	-99	-99	-99	-99
3128	917	-99	0	1	1	6	3	-99	-99	-99	-99	-99	-99	-99	-99	-99	-99	-99	-99	-99	-99	-99	-99	-99	-99	-99	-99	-99	-99	-99	-99	-99	-99	-99	-99	-99	-99	-99	-99	-99	-99	-99	-99	-99	-99	-99	-99	-99	-99
3165	937	-99	1	3	1	1	7	-99	-99	-99	-99	-99	-99	-99	-99	-99	-99	-99	-99	-99	-99	-99	-99	-99	-99	-99	-99	-99	-99	-99	-99	-99	-99	-99	-99	-99	-99	-99	-99	-99	-99	-99	-99	-99	-99	-99	-99	-99	-99
3181	939	-99	1	4	1	8	4	-99	-99	-99	-99	-99	-99	-99	-99	-99	-99	-99	-99	-99	-99	-99	-99	-99	-99	-99	-99	-99	-99	-99	-99	-99	-99	-99	-99	-99	-99	-99	-99	-99	-99	-99	-99	-99	-99	-99	-99	-99	-99
3188	944	-99	0	1	1	6	3	-99	-99	-99	-99	-99	-99	-99	-99	-99	-99	-99	-99	-99	-99	-99	-99	-99	-99	-99	-99	-99	-99	-99	-99	-99	-99	-99	-99	-99	-99	-99	-99	-99	-99	-99	-99	-99	-99	-99	-99	-99	-99
3235	964	-99	1	1	1	4	4	-99	-99	-99	-99	-99	-99	-99	-99	-99	-99	-99	-99	-99	-99	-99	-99	-99	-99	-99	-99	-99	-99	-99	-99	-99	-99	-99	-99	-99	-99	-99	-99	-99	-99	-99	-99	-99	-99	-99	-99	-99	-99
3250	969	-99	1	1	1	6	3	-99	-99	-99	-99	-99	-99	-99	-99	-99	-99	-99	-99	-99	-99	-99	-99	-99	-99	-99	-99	-99	-99	-99	-99	-99	-99	-99	-99	-99	-99	-99	-99	-99	-99	-99	-99	-99	-99	-99	-99	-99	-99
3272	978	-99	0	1	1	4	4	-99	-99	-99	-99	-99	-99	-99	-99	-99	-99	-99	-99	-99	-99	-99	-99	-99	-99	-99	-99	-99	-99	-99	-99	-99	-99	-99	-99	-99	-99	-99	-99	-99	-99	-99	-99	-99	-99	-99	-99	-99	-99
3294	986	-99	1	2	1	8	2	-99	-99	-99	-99	-99	-99	-99	-99	-99	-99	-99	-99	-99	-99	-99	-99	-99	-99	-99	-99	-99	-99	-99	-99	-99	-99	-99	-99	-99	-99	-99	-99	-99	-99	-99	-99	-99	-99	-99	-99	-99	-99
3299	988	-99	1	1	1	6	3	-99	-99	-99	-99	-99	-99	-99	-99	-99	-99	-99	-99	-99	-99	-99	-99	-99	-99	-99	-99	-99	-99	-99	-99	-99	-99	-99	-99	-99	-99	-99	-99	-99	-99	-99	-99	-99	-99	-99	-99	-99	-99
3300	989	-99	1	1	1	6	3	-99	-99	-99	-99	-99	-99	-99	-99	-99	-99	-99	-99	-99	-99	-99	-99	-99	-99	-99	-99	-99	-99	-99	-99	-99	-99	-99	-99	-99	-99	-99	-99	-99	-99	-99	-99	-99	-99	-99	-99	-99	-99
3304	990	-99	0	1	1	6	3	-99	-99	-99	-99	-99	-99	-99	-99	-99	-99	-99	-99	-99	-99	-99	-99	-99	-99	-99	-99	-99	-99	-99	-99	-99	-99	-99	-99	-99	-99	-99	-99	-99	-99	-99	-99	-99	-99	-99	-99	-99	-99
3317	992	-99	0	1	1	6	3	-99	-99	-99	-99	-99	-99	-99	-99	-99	-99	-99	-99	-99	-99	-99	-99	-99	-99	-99	-99	-99	-99	-99	-99	-99	-99	-99	-99	-99	-99	-99	-99	-99	-99	-99	-99	-99	-99	-99	-99	-99	-99
3320	994	-99	0	5	2	8	9	-99	-99	-99	-99	-99	-99	-99	-99	-99	-99	-99	-99	-99	-99	-99	-99	-99	-99	-99	-99	-99	-99	-99	-99	-99	-99	-99	-99	-99	-99	-99	-99	-99	-99	-99	-99	-99	-99	-99	-99	-99	-99
3358	1008	-99	0	2	2	8	4	-99	-99	-99	-99	-99	-99	-99	-99	-99	-99	-99	-99	-99	-99	-99	-99	-99	-99	-99	-99	-99	-99	-99	-99	-99	-99	-99	-99	-99	-99	-99	-99	-99	-99	-99	-99	-99	-99	-99	-99	-99	-99
3382	1016	-99	1	1	2	4	4	-99	-99	-99	-99	-99	-99	-99	-99	-99	-99	-99	-99	-99	-99	-99	-99	-99	-99	-99	-99	-99	-99	-99	-99	-99	-99	-99	-99	-99	-99	-99	-99	-99	-99	-99	-99	-99	-99	-99	-99	-99	-99
3386	1017	-99	1	2	1	5	4	-99	-99	-99	-99	-99	-99	-99	-99	-99	-99	-99	-99	-99	-99	-99	-99	-99	-99	-99	-99	-99	-99	-99	-99	-99	-99	-99	-99	-99	-99	-99	-99	-99	-99	-99	-99	-99	-99	-99	-99	-99	-99
3416	1030	-99	0	2	2	8	4	-99	-99	-99	-99	-99	-99	-99	-99	-99	-99	-99	-99	-99	-99	-99	-99	-99	-99	-99	-99	-99	-99	-99	-99	-99	-99	-99	-99	-99	-99	-99	-99	-99	-99	-99	-99	-99	-99	-99	-99	-99	-99
3418	1031	-99	0	2	2	8	4	-99	-99	-99	-99	-99	-99	-99	-99	-99	-99	-99	-99	-99	-99	-99	-99	-99	-99	-99	-99	-99	-99	-99	-99	-99	-99	-99	-99	-99	-99	-99	-99	-99	-99	-99	-99	-99	-99	-99	-99	-99	-99
3438	1036	-99	0	3	2	2	4	-99	-99	-99	-99	-99	-99	-99	-99	-99	-99	-99	-99	-99	-99	-99	-99	-99	-99	-99	-99	-99	-99	-99	-99	-99	-99	-99	-99	-99	-99	-99	-99	-99	-99	-99	-99	-99	-99	-99	-99	-99	-99
3464	1039	-99	1	2	1	4	4	-99	-99	-99	-99	-99	-99	-99	-99	-99	-99	-99	-99	-99	-99	-99	-99	-99	-99	-99	-99	-99	-99	-99	-99	-99	-99	-99	-99	-99	-99	-99	-99	-99	-99	-99	-99	-99	-99	-99	-99	-99	-99
3471	1043	-99	1	2	1	4	4	-99	-99	-99	-99	-99	-99	-99	-99	-99	-99	-99	-99	-99	-99	-99	-99	-99	-99	-99	-99	-99	-99	-99	-99	-99	-99	-99	-99	-99	-99	-99	-99	-99	-99	-99	-99	-99	-99	-99	-99	-99	-99
3486	1045	-99	1	3	1	99	8	-99	-99	-99	-99	-99	-99	-99	-99	-99	-99	-99	-99	-99	-99	-99	-99	-99	-99	-99	-99	-99	-99	-99	-99	7	-99	-99	-99	-99	-99	-99	-99	-99	-99	-99	-99	-99	-99	-99	-99	-99	-99
3516	1048	-99	1	4	2	5	4	-99	-99	-99	-99	-99	-99	-99	-99	-99	-99	-99	-99	-99	-99	-99	-99	-99	-99	-99	-99	-99	-99	-99	-99	-99	-99	-99	-99	-99	-99	-99	-99	-99	-99	-99	-99	-99	-99	-99	-99	-99	-99
3527	1050	-99	1	1	1	7	2	-99	-99	-99	-99	-99	-99	-99	-99	-99	-99	-99	-99	-99	-99	-99	-99	-99	-99	-99	-99	-99	-99	-99	-99	-99	-99	-99	-99	-99	-99	-99	-99	-99	-99	-99	-99	-99	-99	-99	-99	-99	-99
3623	1063	-99	1	4	1	3	4	-99	-99	-99	-99	-99	-99	-99	-99	-99	-99	-99	-99	-99	-99	-99	-99	-99	-99	-99	-99	-99	-99	-99	-99	-99	-99	-99	-99	-99	-99	-99	-99	-99	-99	-99	-99	-99	-99	-99	-99	-99	-99
3638	1069	-99	1	1	2	3	7	-99	-99	-99	-99	-99	-99	-99	-99	-99	-99	-99	-99	-99	-99	-99	-99	-99	-99	-99	-99	-99	-99	-99	-99	-99	-99	-99	-99	-99	-99	-99	-99	-99	-99	-99	-99	-99	-99	-99	-99	-99	-99
3661	1078	-99	0	1	1	7	2	-99	-99	-99	-99	-99	-99	-99	-99	-99	-99	-99	-99	-99	-99	-99	-99	-99	-99	-99	-99	-99	-99	-99	-99	-99	-99	-99	-99	-99	-99	-99	-99	-99	-99	-99	-99	-99	-99	-99	-99	-99	-99
3693	1088	-99	1	1	1	6	3	-99	-99	-99	-99	-99	-99	-99	-99	-99	-99	-99	-99	-99	-99	-99	-99	-99	-99	-99	-99	-99	-99	-99	-99	-99	-99	-99	-99	-99	-99	-99	-99	-99	-99	-99	-99	-99	-99	-99	-99	-99	-99
3736	1101	-99	1	4	2	3	5	-99	-99	-99	-99	-99	-99	-99	-99	-99	-99	-99	-99	-99	-99	-99	-99	-99	-99	-99	-99	-99	-99	-99	-99	-99	-99	-99	-99	-99	-99	-99	-99	-99	-99	-99	-99	-99	-99	-99	-99	-99	-99
3742	1105	-99	0	1	1	3	1	-99	-99	-99	-99	-99	-99	-99	-99	-99	-99	-99	-99	-99	-99	-99	-99	-99	-99	-99	-99	-99	-99	-99	-99	-99	-99	-99	-99	-99	-99	-99	-99	-99	-99	-99	-99	-99	-99	-99	-99	-99	-99
3791	1118	-99	0	1	1	6	3	-99	-99	-99	-99	-99	-99	-99	-99	-99	-99	-99	-99	-99	-99	-99	-99	-99	-99	-99	-99	-99	-99	-99	-99	-99	-99	-99	-99	-99	-99	-99	-99	-99	-99	-99	-99	-99	-99	-99	-99	-99	-99
3822	1126	-99	0	1	1	6	3	-99	-99	-99	-99	-99	-99	-99	-99	-99	-99	-99	-99	-99	-99	-99	-99	-99	-99	-99	-99	-99	-99	-99	-99	-99	-99	-99	-99	-99	-99	-99	-99	-99	-99	-99	-99	-99	-99	-99	-99	-99	-99
3867	1142	-99	0	6	2	8	9	-99	-99	-99	-99	-99	-99	-99	-99	-99	-99	-99	-99	-99	-99	-99	-99	-99	-99	-99	-99	-99	-99	-99	-99	1	1	1	1	1	1	4	1	2	5	2	2	2	1	1	2	3	4
3926	1161	-99	1	2	2	4	4	-99	-99	-99	-99	-99	-99	-99	-99	-99	-99	-99	-99	-99	-99	-99	-99	-99	-99	-99	-99	-99	-99	-99	-99	-99	-99	-99	-99	-99	-99	-99	-99	-99	-99	-99	-99	-99	-99	-99	-99	-99	-99
3938	1164	-99	0	3	1	8	4	-99	-99	-99	-99	-99	-99	-99	-99	-99	-99	-99	-99	-99	-99	-99	-99	-99	-99	-99	-99	-99	-99	-99	-99	-99	-99	-99	-99	-99	-99	-99	-99	-99	-99	-99	-99	-99	-99	-99	-99	-99	-99
3964	1172	-99	1	1	1	4	4	-99	-99	-99	-99	-99	-99	-99	-99	-99	-99	-99	-99	-99	-99	-99	-99	-99	-99	-99	-99	-99	-99	-99	-99	-99	-99	-99	-99	-99	-99	-99	-99	-99	-99	-99	-99	-99	-99	-99	-99	-99	-99
3987	1174	-99	1	3	2	3	4	-99	-99	-99	-99	-99	-99	-99	-99	-99	-99	-99	-99	-99	-99	-99	-99	-99	-99	-99	-99	-99	-99	-99	-99	-99	-99	-99	-99	-99	-99	-99	-99	-99	-99	-99	-99	-99	-99	-99	-99	-99	-99
4039	1191	-99	0	1	1	6	3	-99	-99	-99	-99	-99	-99	-99	-99	-99	-99	-99	-99	-99	-99	-99	-99	-99	-99	-99	-99	-99	-99	-99	-99	-99	-99	-99	-99	-99	-99	-99	-99	-99	-99	-99	-99	-99	-99	-99	-99	-99	-99
4040	1192	-99	0	1	2	6	3	-99	-99	-99	-99	-99	-99	-99	-99	-99	-99	-99	-99	-99	-99	-99	-99	-99	-99	-99	-99	-99	-99	-99	-99	-99	-99	-99	-99	-99	-99	-99	-99	-99	-99	-99	-99	-99	-99	-99	-99	-99	-99
4059	1195	-99	1	2	2	2	7	7	7	5	4	5	4	4	4	7	5	6	4	4	4	4	4	4	6	6	4	5	4	6	1	7	7	7	7	7	7	4	4	6	7	5	4	7	7	7	7	7	4
4067	1199	-99	0	1	2	3	7	-99	-99	-99	-99	-99	-99	-99	-99	-99	-99	-99	-99	-99	-99	-99	-99	-99	-99	-99	-99	-99	-99	-99	-99	-99	-99	-99	-99	-99	-99	-99	-99	-99	-99	-99	-99	-99	-99	-99	-99	-99	-99
4087	1203	-99	0	2	2	8	5	-99	-99	-99	-99	-99	-99	-99	-99	-99	-99	-99	-99	-99	-99	-99	-99	-99	-99	-99	-99	-99	-99	-99	-99	-99	-99	-99	-99	-99	-99	-99	-99	-99	-99	-99	-99	-99	-99	-99	-99	-99	-99
4120	1210	-99	1	1	1	6	3	-99	-99	-99	-99	-99	-99	-99	-99	-99	-99	-99	-99	-99	-99	-99	-99	-99	-99	-99	-99	-99	-99	-99	-99	-99	-99	-99	-99	-99	-99	-99	-99	-99	-99	-99	-99	-99	-99	-99	-99	-99	-99
4121	1211	-99	1	1	1	6	3	-99	-99	-99	-99	-99	-99	-99	-99	-99	-99	-99	-99	-99	-99	-99	-99	-99	-99	-99	-99	-99	-99	-99	-99	-99	-99	-99	-99	-99	-99	-99	-99	-99	-99	-99	-99	-99	-99	-99	-99	-99	-99
4153	1218	-99	1	1	2	1	1	-99	-99	-99	-99	-99	-99	-99	-99	-99	-99	-99	-99	-99	-99	-99	-99	-99	-99	-99	-99	-99	-99	-99	-99	-99	-99	-99	-99	-99	-99	-99	-99	-99	-99	-99	-99	-99	-99	-99	-99	-99	-99
4158	1219	-99	0	2	1	7	4	-99	-99	-99	-99	-99	-99	-99	-99	-99	-99	-99	-99	-99	-99	-99	-99	-99	-99	-99	-99	-99	-99	-99	-99	-99	-99	-99	-99	-99	-99	-99	-99	-99	-99	-99	-99	-99	-99	-99	-99	-99	-99
4193	1227	-99	0	1	1	7	5	-99	-99	-99	-99	-99	-99	-99	-99	-99	-99	-99	-99	-99	-99	-99	-99	-99	-99	-99	-99	-99	-99	-99	-99	-99	-99	-99	-99	-99	-99	-99	-99	-99	-99	-99	-99	-99	-99	-99	-99	-99	-99
4242	1238	-99	0	1	1	3	4	-99	-99	-99	-99	-99	-99	-99	-99	-99	-99	-99	-99	-99	-99	-99	-99	-99	-99	-99	-99	-99	-99	-99	-99	-99	-99	-99	-99	-99	-99	-99	-99	-99	-99	-99	-99	-99	-99	-99	-99	-99	-99
281	2	1	0	1	1	4	8	7	3	3	5	6	3	2	1	7	4	1	3	1	4	6	5	1	6	6	4	3	5	6	1	1	1	1	1	1	1	1	1	3	7	1	1	1	1	2	5	6	1
283	3	1	0	1	2	3	1	4	4	5	5	3	4	2	3	6	4	3	2	5	2	6	3	4	5	6	2	5	4	6	2	3	4	5	2	2	2	1	3	5	5	1	1	1	2	4	3	5	3
286	6	1	0	1	2	4	4	2	4	4	3	6	4	4	2	6	4	3	5	2	4	5	4	3	6	6	5	6	5	6	4	2	2	2	4	2	4	1	2	3	7	1	1	2	1	4	2	5	3
291	7	1	0	1	2	6	3	6	4	4	2	3	6	5	2	5	4	3	5	4	2	5	4	2	6	5	4	3	3	6	3	2	4	2	1	3	1	1	2	2	5	2	1	3	2	3	3	3	1
297	9	1	0	5	1	3	9	5	4	2	4	4	4	3	4	5	3	1	2	3	3	3	5	4	5	6	2	5	2	2	2	4	1	3	2	3	4	4	4	4	6	4	1	1	3	4	4	5	4
301	12	1	0	2	2	8	4	-99	-99	-99	-99	-99	-99	-99	-99	-99	-99	-99	-99	-99	-99	-99	-99	-99	-99	-99	-99	-99	-99	-99	-99	2	7	2	2	2	2	2	2	4	7	5	2	6	6	5	6	4	1
305	13	1	0	3	1	4	5	5	4	4	4	5	4	4	3	5	5	5	4	4	5	4	4	4	5	6	4	5	5	5	4	2	3	4	3	2	2	2	2	4	4	4	1	3	2	4	4	4	4
307	14	1	0	3	1	4	7	1	2	3	1	3	1	3	1	7	2	1	1	1	1	6	5	2	5	6	2	3	5	7	1	1	1	2	1	1	1	1	1	6	7	3	1	1	2	2	2	2	1
309	15	1	0	1	1	4	2	7	5	3	4	3	5	2	2	7	5	2	3	2	2	3	1	1	5	3	3	5	4	7	1	1	1	1	1	2	1	1	1	3	7	3	1	1	1	2	3	3	4
310	16	1	0	1	2	6	3	6	3	3	6	5	4	2	2	7	6	2	5	2	3	7	3	4	6	6	3	5	5	5	2	1	1	3	2	2	1	1	1	2	3	1	1	1	1	3	1	3	1
317	18	1	0	5	2	9	4	6	2	4	5	6	2	2	2	7	4	2	2	2	2	4	5	2	7	6	3	7	4	7	2	1	2	2	1	2	1	1	1	3	7	1	2	2	1	3	2	3	2
322	20	1	0	4	1	4	9	3	3	2	3	3	2	2	4	4	3	1	2	2	2	2	3	2	6	6	4	4	5	5	5	3	2	3	1	3	3	1	3	4	5	3	1	2	1	2	2	5	3
329	22	1	0	3	1	8	4	6	5	2	2	5	6	3	2	4	2	1	5	4	5	2	3	2	6	6	4	4	6	4	4	1	2	2	1	2	2	2	1	3	7	1	2	2	1	3	2	2	1
335	24	1	0	3	1	2	4	3	4	5	4	3	2	4	4	7	6	3	3	4	3	3	4	4	5	5	5	5	4	4	1	3	1	3	2	3	3	4	4	4	6	3	2	5	3	4	3	4	5
341	26	1	0	3	2	7	4	6	4	5	4	6	3	2	3	6	5	5	2	2	3	3	4	5	5	6	5	5	6	6	3	3	3	3	3	3	3	3	3	3	6	3	3	3	3	3	3	3	4
345	28	1	0	3	1	5	4	5	3	2	3	5	4	4	5	6	5	3	6	3	3	6	5	2	6	6	5	5	4	5	3	1	2	2	1	2	1	1	1	3	5	2	2	2	2	2	2	4	3
348	29	1	0	3	2	8	4	6	2	1	2	5	1	2	1	2	5	2	1	2	2	1	2	1	6	7	4	5	3	6	2	1	1	2	1	2	2	1	1	2	6	1	1	1	1	3	2	2	3
351	30	1	0	4	1	3	4	6	3	2	3	5	4	2	2	5	3	1	3	2	2	2	2	2	6	6	3	5	3	6	2	2	2	2	2	2	2	2	2	5	5	2	2	2	2	2	2	5	2
365	35	1	0	3	1	8	4	7	6	4	3	5	2	2	1	6	1	1	2	1	1	5	3	1	6	7	4	4	3	7	1	1	1	1	1	1	1	1	1	3	5	1	1	2	1	1	1	2	3
378	37	1	0	3	2	8	4	5	5	2	2	5	2	4	3	5	4	2	4	2	5	5	3	4	6	6	4	5	5	5	2	2	2	3	4	3	3	2	2	2	7	2	2	3	2	3	3	3	4
379	38	1	0	3	2	8	4	-99	-99	-99	-99	-99	-99	-99	-99	-99	-99	-99	-99	-99	-99	-99	-99	-99	-99	-99	-99	-99	-99	-99	-99	1	1	1	1	1	1	1	1	4	6	1	1	4	1	1	1	2	3
383	39	1	0	3	2	8	4	6	5	3	3	2	6	4	3	6	3	2	3	2	3	5	3	2	5	6	3	5	3	6	2	2	2	3	2	2	2	1	2	3	7	3	2	2	2	2	4	5	2
386	40	1	0	1	2	7	4	6	4	5	6	5	4	3	3	6	5	4	2	3	2	5	4	5	5	6	3	6	5	6	2	3	3	3	3	3	4	3	3	4	6	3	5	3	3	5	5	5	4
389	41	1	0	1	1	6	3	5	3	3	2	3	3	5	2	2	4	3	5	4	2	5	4	4	5	6	2	5	3	5	3	4	4	4	3	4	4	4	4	3	7	4	3	3	4	5	4	7	4
391	42	1	0	4	2	8	6	5	3	2	2	6	2	2	2	6	4	3	2	2	2	3	3	2	6	6	4	5	2	5	2	2	2	2	2	2	2	1	2	3	3	2	2	2	2	2	2	3	2
410	46	1	0	1	1	6	3	-99	-99	-99	-99	-99	-99	-99	-99	-99	-99	-99	-99	-99	-99	-99	-99	-99	-99	-99	-99	-99	-99	-99	-99	1	2	3	1	1	1	1	1	1	1	1	1	1	1	1	1	1	1
414	47	1	0	1	1	8	4	5	3	3	5	5	3	3	3	4	3	3	3	2	3	4	4	3	5	6	4	6	4	5	2	1	1	1	1	1	1	1	1	3	7	1	1	3	1	1	1	5	1
416	49	1	0	1	1	7	4	4	2	2	2	5	2	2	2	2	4	2	2	2	3	5	2	2	6	7	4	4	2	5	2	1	3	2	2	2	2	2	2	2	2	1	1	1	2	2	2	2	2
419	51	1	0	1	1	8	2	5	3	2	4	5	2	3	3	5	4	3	3	2	3	5	3	2	6	6	4	5	5	6	3	2	2	2	2	2	2	2	1	3	3	1	1	2	2	3	2	4	2
420	52	1	0	1	1	6	3	5	5	3	2	4	3	3	3	5	5	2	3	2	4	4	5	2	4	6	4	5	5	5	3	1	1	1	1	1	1	1	1	2	5	1	1	2	1	3	2	3	1
421	53	1	0	1	1	4	4	-99	-99	-99	-99	-99	-99	-99	-99	-99	-99	-99	-99	-99	-99	-99	-99	-99	-99	-99	-99	-99	-99	-99	-99	3	3	4	4	4	4	2	2	5	6	1	2	3	1	4	4	5	3
422	54	1	0	1	1	6	3	-99	-99	-99	-99	-99	-99	-99	-99	-99	-99	-99	-99	-99	-99	-99	-99	-99	-99	-99	-99	-99	-99	-99	-99	3	2	4	3	3	4	4	3	5	5	4	3	3	6	6	3	3	2
425	56	1	1	2	2	9	4	5	5	3	5	4	4	2	2	6	2	3	3	3	3	5	5	3	5	5	3	5	5	5	3	2	3	2	3	2	5	1	3	5	5	3	3	5	3	5	5	5	5
426	57	1	0	2	1	7	4	5	5	4	3	5	2	5	5	6	4	2	2	3	3	5	3	3	5	4	3	4	5	6	2	2	1	2	1	1	1	1	1	4	5	3	2	2	1	2	2	3	2
427	58	1	0	1	1	5	4	6	3	2	4	6	3	2	2	3	5	3	3	3	2	5	5	1	6	6	3	6	3	6	2	1	1	1	1	1	1	1	1	1	5	2	1	1	1	3	2	2	1
432	62	1	0	1	1	8	4	6	3	3	5	5	4	3	2	6	5	3	3	3	3	6	3	1	6	6	5	5	4	6	2	5	3	3	3	5	3	2	2	4	6	4	2	3	3	6	5	4	3
445	69	1	0	2	1	8	4	6	2	2	3	5	2	2	1	2	4	2	1	2	2	2	2	2	6	7	4	5	2	6	2	2	4	2	2	2	2	2	2	3	5	1	1	2	2	2	2	2	2
446	70	1	0	1	1	4	4	4	4	3	5	3	3	3	2	6	5	1	6	5	2	5	2	6	6	5	4	4	4	5	2	3	2	2	1	1	1	1	1	2	1	1	1	1	1	1	1	2	1
448	71	1	0	1	1	6	3	3	2	2	3	4	2	4	5	5	6	3	4	3	6	6	6	3	4	5	4	4	2	3	4	2	4	2	1	2	2	2	2	4	6	2	2	2	2	2	4	6	4
453	72	1	0	1	2	3	2	5	4	2	5	1	5	2	3	5	4	3	2	5	1	6	3	7	7	6	3	5	2	6	1	1	2	1	5	1	2	1	1	3	7	1	1	1	1	5	2	3	1
454	73	1	0	2	1	8	5	3	5	2	4	3	2	2	5	6	5	2	5	2	4	6	6	1	7	6	4	5	3	6	2	2	1	1	1	2	1	1	1	3	5	1	1	1	1	2	2	2	1
460	74	1	0	1	1	6	3	4	4	4	3	5	4	3	4	5	5	3	5	4	3	4	3	5	6	6	5	6	3	5	3	1	1	3	3	2	4	1	1	3	5	3	4	1	1	5	4	5	1
468	78	1	1	2	1	8	4	5	3	3	5	6	5	3	5	5	5	4	3	2	2	6	5	3	6	6	3	5	3	5	3	3	3	3	3	3	2	2	2	4	6	2	2	2	2	3	3	5	3
469	79	1	0	1	1	6	3	5	3	2	4	5	2	2	2	6	6	2	4	2	3	6	3	4	6	6	4	6	5	6	2	1	3	2	2	1	2	1	2	5	5	1	2	1	1	3	3	3	1
475	80	1	0	2	2	8	4	6	3	3	3	5	3	2	2	6	6	2	4	2	3	6	4	5	6	6	4	6	5	6	3	1	1	2	1	2	2	1	1	2	5	1	1	2	1	3	2	3	3
476	81	1	0	5	1	4	8	7	4	6	1	7	3	3	1	1	6	2	2	2	3	2	2	2	6	6	2	2	3	4	2	2	2	3	2	3	3	1	1	4	6	2	1	3	1	2	2	6	2
477	82	1	0	1	1	6	3	5	3	3	3	5	4	3	4	5	4	2	5	3	2	5	4	4	5	5	3	6	4	5	3	2	2	3	2	2	2	1	3	3	6	3	2	3	2	6	2	4	3
478	83	1	0	1	1	6	3	3	3	4	3	6	4	3	3	4	5	4	4	3	3	4	5	4	5	6	4	5	3	5	4	1	4	1	1	1	1	1	1	3	5	1	1	4	2	2	2	4	4
487	86	1	0	4	2	8	4	3	1	1	6	6	2	2	4	6	4	3	1	2	2	5	5	1	6	6	2	5	5	6	1	1	1	1	1	1	1	1	1	5	7	1	1	1	1	1	1	3	1
488	87	1	0	1	1	7	8	4	3	3	3	5	3	3	4	4	3	2	2	3	2	5	3	3	6	6	4	5	3	5	3	2	3	3	3	2	2	2	3	3	2	2	1	1	1	5	3	3	2
491	89	1	0	2	1	7	4	6	5	1	6	6	4	3	1	7	5	1	3	1	1	5	3	1	7	7	6	6	1	6	1	2	2	3	1	2	1	2	1	3	2	1	1	1	1	5	1	3	1
492	90	1	0	1	1	5	2	5	3	4	4	5	3	4	4	4	5	2	4	3	3	5	3	3	5	5	4	5	3	5	3	2	1	2	3	2	2	1	1	2	3	2	1	4	1	2	2	3	3
493	91	1	0	1	1	8	4	4	3	2	3	5	2	4	3	5	5	2	2	2	2	5	5	2	6	6	5	5	4	6	2	2	3	2	1	1	1	1	2	3	7	3	1	2	2	3	2	4	3
494	92	1	0	4	1	4	8	6	5	3	2	2	4	4	4	5	5	3	2	3	4	4	4	3	5	5	6	5	4	6	2	3	5	5	4	3	2	4	4	6	6	4	2	2	2	4	3	6	5
498	96	1	0	1	1	6	3	4	2	3	3	5	2	3	3	5	6	2	3	2	1	6	2	6	6	6	4	6	3	6	2	1	3	2	2	2	2	1	1	3	6	2	1	2	2	5	3	3	2
511	99	1	0	2	2	4	8	-99	-99	-99	-99	-99	-99	-99	-99	-99	-99	-99	-99	-99	-99	-99	-99	-99	-99	-99	-99	-99	-99	-99	-99	6	2	3	2	2	2	1	1	2	5	1	1	1	1	3	3	3	2
514	102	1	0	2	2	5	4	5	3	2	2	4	3	3	2	5	3	3	3	2	2	5	5	3	6	6	4	5	5	5	3	2	1	2	2	1	1	1	1	3	3	1	1	3	1	2	1	3	2
516	103	1	0	2	1	4	4	6	7	2	2	3	2	1	2	6	3	2	2	3	2	2	2	1	7	7	5	7	2	7	2	2	3	2	2	3	2	1	1	3	7	3	1	1	2	5	3	7	1
524	106	1	0	3	1	8	4	5	2	4	5	5	3	3	3	5	5	3	3	3	7	4	3	2	5	5	5	5	4	6	3	2	2	2	2	2	3	1	2	3	6	1	7	1	1	3	2	3	2
528	110	1	0	2	2	4	4	-99	-99	-99	-99	-99	-99	-99	-99	-99	-99	-99	-99	-99	-99	-99	-99	-99	-99	-99	-99	-99	-99	-99	-99	2	4	2	1	2	1	1	2	2	3	1	1	2	1	1	1	4	4
532	113	1	1	2	1	3	6	5	5	2	6	5	1	3	1	5	7	1	4	1	5	6	5	2	7	7	4	5	2	7	4	1	1	4	3	2	1	1	1	5	6	1	1	1	1	4	3	5	3
536	116	1	0	2	1	5	4	5	3	3	3	5	2	3	1	7	5	1	5	2	6	6	5	4	7	6	5	5	4	7	3	5	4	2	2	4	3	3	1	4	6	4	1	3	2	2	2	6	5
546	117	1	0	1	2	6	3	6	3	3	4	3	1	1	4	6	2	3	2	5	2	5	5	2	6	5	4	5	5	7	1	2	1	1	2	2	1	1	1	3	2	1	1	1	1	2	2	2	1
548	118	1	0	6	2	10	9	5	5	3	5	5	2	3	1	6	5	2	2	2	2	5	4	5	5	6	4	5	5	6	3	2	2	2	1	2	2	1	1	4	5	1	1	1	1	2	1	3	2
549	119	1	0	1	1	6	3	5	5	3	3	5	3	2	2	5	6	2	5	2	2	5	3	2	6	6	5	6	5	6	2	2	2	2	1	2	1	1	1	3	6	1	1	2	2	5	2	6	2
550	120	1	0	6	1	3	8	4	4	1	4	5	3	3	3	7	4	3	3	5	5	4	5	5	5	5	4	5	5	6	2	1	1	1	1	1	1	1	1	4	6	1	1	1	1	2	3	3	3
552	122	1	0	1	1	6	3	5	5	4	3	5	3	3	4	5	4	3	2	2	5	5	3	3	5	6	4	5	3	5	3	3	5	3	2	3	3	2	2	3	6	2	2	2	1	4	3	4	2
553	123	1	0	1	1	6	3	6	3	3	4	2	2	3	2	5	4	5	2	2	3	5	2	2	6	5	4	5	4	6	2	2	2	3	1	1	2	1	2	3	5	1	1	3	1	3	2	3	2
554	124	1	0	2	2	8	4	6	2	2	4	5	5	2	3	7	4	2	4	3	2	6	5	4	6	7	4	6	4	6	2	1	3	3	1	1	1	1	1	2	5	2	1	2	1	2	2	2	2
561	128	1	0	2	2	8	4	7	3	3	6	5	4	3	2	7	4	2	3	2	2	6	3	1	7	6	3	4	2	6	2	1	2	2	1	1	1	1	1	3	4	2	1	2	1	1	1	2	2
564	130	1	0	6	2	10	9	6	3	3	6	6	5	3	2	6	6	2	2	2	2	6	6	6	6	6	5	6	5	6	3	3	2	2	2	2	2	1	1	2	3	2	1	2	2	2	2	5	3
566	132	1	0	3	2	7	4	6	1	2	5	6	2	2	2	7	6	2	2	2	1	6	2	2	7	7	3	7	3	7	1	1	2	2	1	1	1	1	1	2	5	1	1	1	1	2	2	2	2
567	133	1	0	2	1	8	5	4	3	3	5	5	4	4	1	4	3	3	3	2	1	5	3	1	5	6	4	5	5	6	2	1	1	1	1	1	1	1	1	2	3	1	1	1	2	2	2	2	4
569	134	1	0	6	1	3	9	7	1	2	4	6	1	1	2	7	5	1	2	1	1	1	3	1	7	7	4	3	1	7	1	1	1	1	1	1	1	1	1	2	6	1	7	5	1	1	1	2	1
570	135	1	0	2	1	8	4	4	2	2	2	5	2	2	2	5	2	1	4	2	2	4	3	2	6	7	5	4	4	5	2	2	2	2	3	2	2	2	3	3	3	3	4	3	4	3	3	2	3
571	136	1	0	2	2	7	6	5	3	3	1	5	2	3	2	4	5	2	1	1	1	2	2	1	5	7	3	5	4	5	2	1	1	1	2	1	1	1	1	2	5	1	1	1	1	2	2	1	1
574	137	1	0	2	2	4	4	5	3	3	5	5	4	4	2	6	2	2	5	1	2	4	5	1	6	7	5	5	2	6	1	1	4	2	1	1	2	1	1	2	5	1	1	1	1	1	1	4	2
575	138	1	0	1	2	7	4	6	4	3	4	6	3	4	3	5	5	2	5	2	3	6	5	3	6	6	4	5	5	6	3	4	2	3	3	4	2	1	1	3	7	3	1	3	1	3	3	6	2
576	139	1	0	4	1	3	4	4	3	3	4	5	3	4	4	4	5	3	3	4	4	5	4	3	5	4	4	5	4	5	3	2	2	2	2	2	2	2	2	2	5	2	2	2	2	2	6	2	2
577	140	1	0	2	2	8	4	6	2	2	5	5	2	2	2	5	3	1	5	1	2	6	3	3	6	6	5	5	2	6	3	1	1	2	2	1	2	1	1	2	5	1	1	1	2	3	2	2	1
578	141	1	0	2	1	5	4	4	2	4	4	3	1	4	2	6	6	1	4	2	4	1	4	1	6	6	4	4	2	4	1	4	4	4	2	4	2	4	2	4	6	4	2	4	4	3	3	4	2
580	143	1	0	1	1	7	4	6	4	5	5	4	5	4	3	6	4	2	3	4	3	5	2	4	5	3	3	5	3	5	1	2	1	2	3	1	2	1	1	2	3	1	1	1	1	3	2	5	2
583	145	1	0	2	1	4	7	5	1	1	5	3	1	1	1	5	1	1	1	1	1	1	1	1	5	7	1	1	1	7	1	3	1	1	1	1	1	1	1	7	7	1	1	1	1	1	1	7	4
585	147	1	0	4	1	4	4	3	4	4	1	5	6	4	4	4	5	4	5	3	5	3	4	4	5	6	4	5	5	5	5	2	2	2	2	2	2	1	1	2	6	2	1	6	1	1	2	3	2
589	148	1	0	5	1	3	9	6	3	2	4	6	1	3	2	6	3	1	3	2	2	2	2	2	7	7	4	5	4	6	3	1	1	1	1	1	1	1	1	2	6	2	1	1	1	2	2	6	1
591	149	1	0	2	1	8	2	3	2	2	5	6	2	2	4	6	4	2	2	2	2	4	2	4	6	6	5	6	5	6	2	1	1	4	2	1	2	1	1	2	1	1	1	1	1	2	2	4	1
595	151	1	0	1	1	8	4	5	3	2	3	6	2	1	4	5	6	1	3	3	1	6	5	5	7	6	3	6	6	7	3	1	1	1	1	1	1	1	1	5	5	1	1	1	1	2	2	4	1
596	152	1	0	4	1	5	4	5	2	2	5	4	4	4	2	6	4	1	3	3	2	4	2	2	6	3	2	4	1	6	2	1	3	3	3	1	1	1	1	4	5	3	2	1	5	5	1	3	2
601	154	1	0	2	2	3	4	5	4	4	4	3	3	3	3	5	3	5	4	3	5	2	3	3	5	5	4	5	4	5	3	2	3	3	3	3	3	4	4	4	5	3	2	4	3	2	2	3	3
604	155	1	0	5	1	5	4	-99	-99	-99	-99	-99	-99	-99	-99	-99	-99	-99	-99	-99	-99	-99	-99	-99	-99	-99	-99	-99	-99	-99	-99	2	2	2	2	2	3	2	2	5	7	2	2	2	2	5	5	5	2
605	156	1	0	2	1	8	4	5	1	2	4	6	2	3	3	6	6	2	2	2	3	4	5	2	6	6	4	5	4	6	2	2	3	3	2	3	2	2	2	3	6	3	3	2	3	2	3	5	2
608	158	1	0	3	1	9	7	5	4	2	4	6	4	3	2	5	5	2	4	5	5	2	2	2	5	5	4	5	2	6	3	1	1	1	1	1	1	1	1	2	5	1	1	1	1	1	1	2	1
613	161	1	0	1	1	6	3	3	2	3	4	6	2	2	2	5	6	3	2	2	1	5	2	2	7	7	4	6	5	6	2	1	2	2	1	2	2	1	1	3	7	1	1	1	2	4	3	6	2
614	162	1	0	2	1	4	4	5	3	1	4	6	3	4	1	4	5	1	5	1	1	4	3	1	6	7	4	3	1	5	3	4	4	4	4	4	4	4	4	4	5	1	1	3	1	6	5	5	4
633	165	1	0	4	2	9	9	1	1	1	1	1	1	1	1	1	1	1	1	1	1	1	1	1	1	1	1	1	1	1	1	1	1	1	1	1	1	1	1	7	1	1	1	1	1	1	1	1	1
648	168	1	0	2	1	4	4	5	4	3	4	6	2	3	3	6	4	1	4	2	3	5	3	2	7	7	4	5	3	7	2	1	3	1	1	1	1	1	1	2	3	1	1	3	1	1	1	1	1
651	169	1	0	2	1	5	4	6	6	2	2	5	2	5	4	6	6	2	4	3	5	5	4	2	6	6	4	4	1	7	2	4	2	5	4	4	4	5	4	5	6	5	3	2	5	6	5	6	5
655	172	1	0	5	1	5	4	5	3	2	3	6	3	3	4	6	6	2	3	2	2	3	3	3	6	6	3	5	3	6	2	2	2	3	2	1	2	1	1	5	5	3	1	1	1	3	2	5	2
660	173	1	0	3	1	8	4	5	2	2	2	6	1	1	2	4	7	1	1	1	1	4	1	1	7	6	2	2	2	6	1	2	2	5	1	2	1	1	2	4	7	1	1	2	1	3	1	2	4
661	174	1	0	2	1	8	4	5	3	2	5	5	2	1	2	6	5	1	2	1	1	4	2	2	6	6	2	5	2	6	1	4	4	4	4	4	4	1	4	4	7	5	1	2	5	6	6	5	2
662	175	1	0	3	2	8	4	5	3	3	4	4	3	3	4	5	4	1	2	2	3	5	5	2	6	6	5	5	4	6	3	1	1	1	1	1	1	1	1	3	5	1	1	1	1	1	1	3	2
666	176	1	1	1	1	8	2	6	2	1	5	5	2	2	2	7	6	2	2	2	2	6	5	4	7	7	4	6	5	7	2	2	1	3	5	2	3	1	2	2	6	2	1	1	2	6	6	6	1
671	178	1	0	3	1	8	4	5	4	3	5	6	1	2	2	6	6	2	2	2	2	4	2	1	7	7	4	4	2	6	1	1	2	2	1	1	1	1	1	3	5	1	1	1	1	3	3	2	4
672	179	1	0	5	1	99	9	7	6	2	1	4	4	7	1	7	2	1	1	1	6	1	4	4	7	7	4	5	4	3	6	2	1	1	2	1	1	1	1	1	2	1	1	1	2	1	2	1	1
678	181	1	0	2	1	3	4	6	4	1	4	6	2	4	4	4	6	4	4	1	4	4	2	4	7	6	4	4	6	6	4	1	2	2	2	2	2	1	1	4	4	2	1	2	1	4	2	4	4
682	182	1	1	1	2	7	4	5	1	1	1	5	3	2	4	5	4	2	4	1	1	2	4	1	7	5	2	4	5	6	1	1	5	2	5	1	6	4	3	6	7	2	4	3	4	2	6	5	4
683	183	1	0	4	2	8	4	4	4	4	4	4	3	3	3	6	4	4	4	3	2	5	4	4	5	6	4	5	4	6	2	1	1	2	2	1	2	1	1	3	6	3	2	2	1	2	2	5	3
684	184	1	0	5	2	3	4	7	4	2	4	6	3	3	1	7	3	1	5	1	2	3	6	1	7	7	4	7	2	7	1	1	1	1	1	1	1	1	1	1	1	1	1	1	1	1	1	1	6
693	186	1	0	4	1	3	5	6	4	3	4	3	3	4	3	4	4	3	4	3	2	2	3	4	6	6	5	4	4	4	4	4	4	2	2	4	4	2	3	5	5	5	1	3	5	3	4	5	4
698	188	1	0	4	1	4	4	3	6	1	6	5	1	4	3	3	2	1	4	2	2	4	2	2	6	6	2	7	2	5	3	5	6	5	4	5	4	4	5	6	7	4	1	5	5	4	4	5	4
704	189	1	0	1	2	7	4	6	5	4	2	4	5	4	4	5	4	4	3	3	4	5	5	2	5	5	3	4	3	5	4	3	4	3	2	3	2	1	2	3	4	2	1	2	2	4	3	5	3
722	192	1	0	2	2	8	4	6	2	1	2	6	1	2	4	7	2	3	3	1	2	5	3	3	6	7	5	6	4	6	2	1	4	2	1	1	1	1	1	2	7	2	1	1	1	2	2	2	1
728	194	1	0	3	2	3	4	6	5	5	5	4	3	4	4	5	4	5	3	3	2	5	3	4	4	5	4	5	3	6	1	3	2	4	1	3	3	2	2	6	2	2	1	2	1	2	2	2	3
746	195	1	0	3	2	8	4	3	4	5	4	4	4	5	1	3	4	4	3	2	5	3	4	3	3	6	3	3	3	3	3	2	4	2	2	2	2	1	1	4	5	2	1	1	1	4	4	5	2
749	196	1	0	4	1	3	4	6	6	4	4	5	6	4	5	6	4	3	2	5	3	2	4	5	4	3	4	4	4	6	3	2	1	2	1	2	2	1	1	4	6	3	1	1	1	5	5	5	3
755	197	1	0	4	1	4	4	4	4	4	4	3	3	4	2	6	5	3	3	3	3	3	2	4	5	5	3	5	3	5	3	7	2	2	5	2	5	1	1	5	3	2	1	1	1	2	2	3	1
760	198	1	0	4	1	9	4	6	2	2	6	6	2	2	2	6	6	2	2	2	2	4	4	2	6	6	2	6	3	7	2	1	2	2	1	2	1	1	1	3	5	1	1	3	1	3	2	3	4
763	199	1	0	3	1	8	4	6	1	1	6	7	6	2	1	7	6	2	1	1	6	7	2	1	6	5	5	6	6	6	1	1	1	1	2	1	2	1	2	7	6	2	2	1	1	6	2	3	3
766	201	1	0	1	1	8	4	5	3	2	3	5	1	2	1	6	4	2	5	2	1	5	2	3	6	6	3	5	2	6	2	1	1	1	1	1	1	1	1	2	7	1	7	2	1	2	2	3	1
770	202	1	0	1	1	6	3	7	4	5	6	5	3	3	4	6	6	5	3	5	2	6	7	2	6	5	6	6	5	7	1	1	2	2	1	1	1	1	1	2	5	1	1	1	1	2	1	4	2
773	203	1	0	1	1	6	3	5	5	2	4	5	2	2	2	6	5	2	4	2	4	5	3	2	6	6	4	5	2	5	2	2	1	2	1	2	2	1	1	3	6	2	1	2	2	2	2	6	2
774	204	1	0	1	1	8	4	6	3	3	5	6	3	3	2	6	5	2	3	2	2	7	5	3	6	6	4	6	5	6	3	2	3	1	2	2	2	1	1	2	5	1	1	1	1	3	2	5	2
781	205	1	0	1	2	7	6	4	4	3	3	3	3	4	1	5	5	4	4	3	3	3	3	6	4	5	4	4	5	5	6	1	1	1	1	1	1	1	1	1	4	1	1	1	1	1	1	4	1
788	206	1	0	2	2	7	6	6	2	2	4	5	3	2	4	6	4	2	2	2	2	3	1	1	6	7	3	6	4	6	1	2	2	3	3	2	3	1	2	3	7	3	1	3	2	4	2	3	1
789	207	1	0	2	2	5	4	6	2	4	6	5	2	2	2	6	6	2	2	2	2	6	4	2	6	6	4	6	4	6	2	2	2	4	2	2	2	2	2	4	6	2	2	2	2	2	2	4	2
794	208	1	0	2	1	8	4	6	3	3	6	6	2	3	2	7	6	1	2	1	1	6	2	1	7	7	3	7	2	7	1	1	2	1	1	1	1	1	1	1	6	1	1	1	1	1	1	1	2
797	209	1	0	2	2	7	4	6	3	2	3	5	3	2	2	2	5	2	2	2	2	4	2	1	7	7	4	5	2	4	2	3	2	3	2	3	3	4	3	3	6	1	2	3	3	3	3	5	3
799	210	1	0	1	2	8	6	5	4	2	5	4	4	2	2	6	4	2	1	1	2	6	5	4	5	6	5	5	5	6	4	1	2	3	1	1	1	1	1	2	2	1	1	2	1	2	2	2	1
832	213	1	0	4	1	6	3	5	4	1	5	5	1	4	1	7	4	1	2	1	1	4	5	1	6	5	5	7	4	7	4	1	1	1	1	1	1	1	1	3	7	1	1	4	1	1	1	4	4
841	215	1	0	2	2	8	4	3	4	4	6	5	5	3	3	6	4	4	4	3	4	6	4	4	6	6	6	5	3	6	2	2	5	2	1	2	1	1	2	3	3	2	1	2	2	3	2	2	1
842	216	1	0	2	1	7	4	5	3	3	3	5	3	3	3	5	4	3	4	3	3	5	3	3	5	6	3	5	3	5	3	3	5	3	5	4	5	2	2	6	7	3	2	1	3	3	3	3	5
846	217	1	0	2	2	7	4	5	4	2	5	6	2	1	1	4	4	1	1	1	1	3	2	1	7	7	1	5	2	4	4	4	2	1	1	2	2	1	1	3	5	3	1	1	1	3	2	3	4
849	218	1	0	1	1	4	4	5	5	3	3	6	5	3	3	6	5	2	4	2	3	6	5	3	6	6	5	6	5	5	2	2	2	2	3	2	2	2	2	3	6	3	3	3	2	3	3	3	5
850	219	1	0	2	1	6	3	5	3	3	6	5	5	3	4	5	5	1	3	5	3	7	6	1	5	5	3	6	1	5	3	1	1	1	1	1	1	1	1	1	6	1	1	1	1	1	1	1	1
859	220	1	1	1	1	6	3	6	5	5	4	3	6	3	3	5	4	5	3	3	5	3	4	2	5	6	6	5	4	5	2	4	5	5	5	4	5	4	4	5	7	5	2	3	4	5	5	5	4
872	221	1	0	4	1	5	4	5	5	4	3	5	3	4	2	4	5	2	2	2	3	5	5	2	5	5	5	5	3	5	2	2	2	2	2	2	2	2	2	4	5	2	2	2	2	3	2	5	4
906	224	1	0	1	1	6	3	3	2	2	4	5	2	3	5	5	4	2	4	4	2	4	2	2	6	6	4	5	1	5	3	2	1	2	4	2	4	2	2	4	5	1	2	1	1	5	2	5	3
908	225	1	0	2	1	4	4	4	6	1	4	4	3	3	3	4	3	1	1	1	3	5	4	4	5	7	4	4	4	4	4	2	4	2	2	2	2	2	2	4	4	2	6	2	2	2	2	2	4
909	226	1	0	1	1	1	1	5	5	5	3	5	2	2	2	5	5	1	1	1	1	5	3	1	6	6	5	5	3	6	1	2	2	2	2	2	2	2	2	2	3	2	2	2	2	3	2	2	2
913	228	1	0	1	1	8	7	4	4	4	5	5	3	4	4	5	4	3	3	3	4	4	4	4	5	6	4	6	4	5	3	1	1	1	1	1	1	1	1	2	6	2	1	4	2	3	3	4	3
916	229	1	0	2	2	5	4	5	6	5	3	5	6	3	3	5	2	2	5	5	4	5	5	3	3	6	5	5	3	3	3	2	4	2	2	2	2	2	2	3	6	2	1	2	2	3	3	2	3
920	231	1	0	1	1	7	4	6	4	4	1	4	4	3	2	6	4	4	4	2	4	4	2	3	6	7	5	6	3	6	3	2	3	3	4	2	4	4	4	4	7	6	4	3	4	6	7	5	4
927	232	1	0	3	1	8	4	4	1	1	2	2	2	1	4	5	2	4	2	2	2	2	2	2	6	6	2	6	2	6	2	4	2	2	2	2	2	4	2	4	6	2	1	2	2	5	2	2	4
931	233	1	0	1	1	6	3	5	3	3	4	5	4	3	2	5	4	3	2	2	3	5	3	2	5	7	4	6	5	6	3	2	4	2	2	2	2	2	2	5	5	3	1	1	2	4	3	2	2
947	234	1	0	4	1	8	4	4	3	3	4	5	3	4	5	3	3	3	3	3	3	5	5	3	6	6	3	5	5	6	2	3	4	5	3	4	3	2	3	4	5	2	2	4	2	5	5	5	4
951	235	1	0	4	2	8	4	6	2	2	4	6	2	2	2	7	2	1	4	4	2	6	3	2	6	7	4	6	3	6	1	2	2	2	1	2	2	1	2	2	7	2	1	4	1	2	2	2	4
952	236	1	0	4	1	5	4	5	5	3	1	6	2	2	4	6	6	2	4	3	6	2	4	1	6	6	6	5	4	6	4	1	1	1	1	1	1	1	1	3	6	1	1	2	1	2	2	5	3
957	237	1	0	5	1	3	9	4	4	3	4	5	4	4	4	5	5	3	4	3	3	3	4	2	5	4	3	4	4	4	3	1	1	1	1	1	1	2	2	4	5	1	4	1	2	1	1	4	4
964	238	1	0	1	1	8	4	3	4	4	2	5	3	3	6	5	5	3	5	3	2	5	6	5	5	5	5	7	3	4	3	1	1	2	1	1	1	1	1	3	5	1	1	1	1	3	2	3	1
968	239	1	0	3	2	8	7	-99	-99	-99	-99	-99	-99	-99	-99	-99	-99	-99	-99	-99	-99	-99	-99	-99	-99	-99	-99	-99	-99	-99	-99	1	2	2	1	1	2	1	2	3	6	5	1	3	1	3	2	5	4
977	241	1	0	1	2	6	3	5	5	3	3	5	4	4	3	6	4	4	5	2	3	6	3	2	5	6	4	5	5	5	3	1	5	2	1	1	1	1	1	3	5	1	1	1	1	3	2	4	3
1006	243	1	0	4	1	4	4	6	5	2	6	6	1	3	1	7	4	2	1	2	3	2	2	2	6	7	3	6	3	6	2	5	5	3	4	3	3	1	2	4	6	5	1	1	4	5	4	6	3
1020	245	1	0	1	1	5	1	-99	-99	-99	-99	-99	-99	-99	-99	-99	-99	-99	-99	-99	-99	-99	-99	-99	-99	-99	-99	-99	-99	-99	-99	3	4	2	2	3	2	2	2	3	5	3	4	5	3	4	3	3	2
1027	247	1	0	3	2	8	4	6	5	2	5	6	2	2	2	6	4	2	4	2	2	5	3	3	6	7	3	5	2	6	3	1	2	2	2	2	2	1	1	2	6	2	2	2	2	2	2	2	2
1028	248	1	0	2	1	8	6	6	2	2	6	4	2	2	3	5	3	2	2	2	3	5	4	3	5	6	2	6	2	6	2	2	2	3	2	2	2	3	2	3	6	2	2	2	2	2	3	3	3
1029	249	1	0	5	2	8	9	5	4	3	6	3	2	3	2	6	2	1	2	1	2	3	2	2	5	6	4	5	2	5	2	1	2	2	1	2	1	2	2	3	6	1	1	1	2	2	3	5	3
1030	250	1	0	4	2	8	6	5	5	3	5	5	1	1	3	4	4	3	2	1	2	5	5	4	5	6	4	5	4	6	2	2	2	1	2	1	3	1	1	4	6	1	1	1	2	2	2	1	1
1032	252	1	1	2	1	8	4	1	1	1	1	5	1	1	3	6	5	1	1	1	1	4	5	5	7	7	1	7	1	7	3	3	4	4	6	1	4	1	1	5	7	6	1	5	5	6	6	6	4
1036	253	1	0	3	2	9	4	5	2	3	3	5	2	2	2	6	2	2	3	1	3	3	4	2	6	6	3	6	3	5	2	1	4	2	2	2	2	1	2	3	3	2	1	2	1	5	3	2	1
1039	254	1	0	1	1	6	3	5	3	3	5	5	3	3	4	5	4	2	2	4	4	6	5	4	5	4	3	6	6	6	3	3	5	3	2	3	2	2	2	6	7	2	1	3	2	3	3	5	4
1040	255	1	0	2	1	8	5	4	3	5	4	3	4	5	1	6	4	3	4	6	3	5	5	2	5	4	4	3	5	5	2	1	2	1	1	1	1	1	1	5	6	2	1	1	1	5	2	3	2
1045	257	1	0	5	1	8	9	4	2	1	4	5	2	4	4	5	1	1	1	1	1	5	4	2	5	6	4	5	4	5	1	1	1	1	1	1	1	1	1	2	3	1	1	1	1	1	1	1	1
1048	258	1	0	5	1	8	5	5	2	2	4	2	3	2	2	6	4	2	4	2	2	2	3	4	6	6	4	6	5	5	2	2	2	4	3	2	2	2	2	4	6	3	1	1	2	5	4	5	2
1053	259	1	0	1	1	6	3	5	4	4	5	5	5	4	5	5	6	3	5	3	3	5	6	5	5	5	5	6	5	6	3	2	2	3	2	2	2	1	2	3	6	4	2	2	1	5	5	5	2
1058	260	1	0	4	2	7	4	6	5	5	4	4	4	3	3	6	5	4	3	3	5	4	5	5	5	5	3	4	5	5	2	1	1	2	2	1	1	1	1	3	7	2	1	3	1	2	2	1	1
1061	261	1	0	3	1	4	4	6	4	2	5	5	3	2	4	7	6	1	2	2	4	5	4	2	7	7	4	5	1	7	2	4	5	5	4	4	5	3	3	5	7	5	3	2	5	5	6	6	4
1062	262	1	0	1	1	6	3	6	3	2	4	3	1	2	2	6	2	2	2	1	3	4	2	1	6	6	5	5	2	5	2	5	2	2	2	5	2	1	1	2	6	2	1	3	2	5	3	3	2
1066	264	1	0	1	2	6	3	6	4	3	6	5	5	2	2	7	4	2	2	5	6	6	2	2	5	6	4	6	2	6	2	1	2	1	1	1	1	1	1	2	1	2	1	2	1	1	2	1	2
1069	265	1	0	1	2	5	4	5	2	3	3	5	4	2	2	5	5	2	3	2	3	5	3	4	6	6	3	5	4	6	3	1	1	1	1	1	1	1	1	1	6	1	1	2	1	1	1	1	1
1091	272	1	0	2	1	7	6	-99	-99	-99	-99	-99	-99	-99	-99	-99	-99	-99	-99	-99	-99	-99	-99	-99	-99	-99	-99	-99	-99	-99	-99	2	2	2	2	2	2	2	2	5	5	3	2	6	1	5	5	5	6
1102	277	1	0	5	2	5	9	5	3	2	2	6	1	1	1	7	4	1	1	1	1	1	1	1	7	7	2	7	2	7	1	1	1	1	1	2	1	1	1	5	5	1	1	1	1	1	1	4	2
1128	282	1	0	5	1	8	6	5	5	2	4	5	3	3	2	6	3	2	2	3	2	5	3	2	5	6	4	5	4	5	3	6	4	2	1	2	2	1	1	2	5	1	1	1	1	2	2	2	1
1129	283	1	0	1	1	5	2	6	2	2	2	6	4	2	1	6	6	2	4	1	2	5	2	4	5	7	4	6	2	7	2	4	4	4	4	4	4	4	4	3	4	1	2	1	1	1	1	1	1
1140	284	1	0	4	1	8	4	5	3	3	5	4	5	4	4	2	5	3	4	4	5	3	3	1	5	5	4	5	3	5	3	1	1	1	1	1	1	1	1	4	5	1	1	3	1	4	2	5	4
1145	285	1	0	4	1	4	4	4	3	3	5	5	3	3	3	5	5	3	3	2	3	5	3	5	6	6	4	5	3	5	3	2	3	3	3	3	4	2	3	3	5	3	4	2	3	3	3	3	3
1146	286	1	0	4	1	8	4	6	6	2	5	6	3	3	4	5	5	1	2	1	2	4	6	2	6	6	3	5	2	6	2	2	6	2	1	2	1	1	1	2	6	1	1	1	1	2	2	2	1
1151	288	1	0	3	1	8	4	5	4	4	5	5	3	3	5	5	5	2	2	2	2	3	4	2	6	6	4	6	2	4	2	2	3	4	2	2	2	2	4	4	6	3	2	2	3	4	4	6	4
1155	290	1	0	4	1	4	4	5	2	2	6	6	2	2	3	5	3	2	2	2	2	2	2	2	6	6	2	3	3	6	2	2	3	3	1	1	1	2	2	3	6	2	1	2	2	2	2	4	4
1159	293	1	0	1	2	6	3	5	2	2	6	5	2	2	3	5	4	1	1	3	2	6	5	5	6	5	3	5	5	6	2	1	1	1	1	1	1	1	1	2	6	1	1	5	1	5	2	6	1
1166	295	1	0	2	1	9	4	6	2	1	4	5	2	2	2	7	2	2	4	2	2	6	3	2	6	6	4	6	5	6	2	2	2	2	2	2	2	1	1	3	6	1	1	1	1	4	5	3	2
1171	298	1	0	4	1	4	4	7	1	1	6	5	4	2	2	6	5	1	2	2	2	2	3	2	5	5	3	2	2	5	5	3	4	4	4	3	5	3	4	4	6	5	2	3	4	3	5	5	3
1204	303	1	0	2	2	8	4	5	4	3	5	5	2	2	2	3	5	1	2	1	2	6	4	2	6	6	3	6	5	6	4	1	1	2	4	1	2	1	1	2	2	1	1	1	1	3	2	2	2
1205	304	1	0	4	2	10	4	6	2	3	6	6	1	1	1	6	6	3	2	3	1	6	5	4	6	7	6	6	4	6	1	3	5	5	2	4	2	1	3	3	7	4	1	3	2	4	2	2	5
1207	305	1	0	4	1	5	6	5	3	3	3	4	3	3	2	5	4	3	2	3	2	5	3	5	5	6	5	5	5	5	3	3	4	4	4	4	4	3	3	5	6	3	1	5	3	5	5	5	4
1210	306	1	1	1	2	4	8	6	3	1	4	5	1	2	3	6	6	1	4	2	3	6	4	1	6	7	4	6	1	5	1	2	4	1	4	3	4	1	4	4	5	3	1	3	1	5	4	4	4
1215	308	1	0	4	1	8	6	2	4	4	5	5	2	2	2	5	4	2	3	2	3	5	3	2	6	7	4	4	3	6	2	1	3	4	2	1	3	1	1	3	7	2	1	1	2	4	3	3	2
1219	309	1	0	4	1	4	6	6	3	3	5	6	2	4	4	6	6	2	2	2	5	5	4	2	6	6	3	5	3	6	2	4	5	5	5	4	6	4	5	6	6	1	2	2	4	4	4	6	5
1226	314	1	0	4	2	8	4	6	5	4	3	6	3	2	3	6	5	2	3	2	3	3	5	5	6	6	6	6	4	5	3	1	2	3	2	3	2	1	2	3	6	4	2	1	2	3	2	3	2
1228	315	1	0	5	2	5	6	5	1	2	3	5	1	2	2	6	2	2	1	1	1	3	2	5	6	7	2	6	5	6	2	1	1	1	1	1	1	1	1	2	5	1	1	1	1	1	1	1	1
1229	316	1	0	1	2	6	3	5	6	2	3	3	2	2	4	7	6	1	1	1	3	6	5	2	6	6	2	4	4	7	2	2	2	4	3	2	3	1	2	6	6	1	1	3	2	2	2	6	4
1242	320	1	0	1	1	3	4	3	4	2	4	4	4	2	3	5	4	2	6	4	2	5	2	1	6	6	6	5	5	6	3	3	6	2	3	3	3	1	1	3	6	3	1	3	3	5	3	6	1
1245	322	1	0	3	2	8	4	4	7	4	5	3	3	3	2	5	3	3	3	4	4	5	4	4	5	4	3	3	5	4	3	1	4	2	1	1	1	1	1	3	2	1	1	3	1	1	1	2	1
1247	323	1	0	4	1	5	4	5	3	4	4	6	2	4	3	6	6	2	2	3	2	2	4	3	6	6	4	4	5	5	3	4	3	5	6	2	2	4	1	5	7	1	7	6	2	2	4	6	4
1250	324	1	0	1	2	6	3	5	3	4	1	5	5	4	4	5	4	3	2	3	4	7	3	4	5	5	3	3	4	5	2	2	2	3	3	3	3	1	2	5	5	5	1	2	5	5	3	4	3
1253	326	1	0	1	2	6	3	3	2	3	3	6	2	2	4	5	6	3	5	1	3	3	2	4	5	5	5	5	5	6	3	4	3	2	2	6	3	4	2	5	6	5	4	2	2	6	5	5	4
1254	327	1	0	4	2	8	4	6	3	3	4	5	2	2	2	6	5	3	3	2	2	5	5	2	6	6	3	5	5	7	2	1	1	1	1	1	1	1	1	3	7	4	2	1	1	3	3	3	4
1255	328	1	0	4	2	5	6	5	2	2	2	4	3	3	2	4	4	2	2	2	2	2	5	3	5	6	2	4	2	6	3	1	1	2	1	1	1	1	1	6	5	1	1	1	2	2	2	2	2
1256	329	1	0	4	1	4	9	5	5	4	4	5	3	4	3	6	5	4	1	1	4	4	5	4	6	6	2	4	1	5	1	4	4	4	4	4	4	4	2	4	7	4	1	1	1	4	4	6	4
1257	330	1	1	4	2	4	4	5	5	4	5	5	2	5	3	6	4	2	2	2	2	5	5	4	5	6	3	4	5	6	3	4	3	5	6	5	4	2	5	5	7	6	4	7	5	6	6	6	4
1258	331	1	0	1	2	6	3	5	6	7	5	5	5	6	4	3	4	2	5	2	4	5	4	4	6	6	5	3	4	6	6	2	5	3	2	2	2	2	3	2	5	3	2	3	2	3	3	4	4
1263	333	1	0	2	1	4	4	6	3	2	4	6	1	3	1	2	4	1	2	1	2	5	3	2	6	7	4	6	4	4	3	2	2	2	2	2	2	2	2	2	6	2	6	2	2	2	2	2	2
1273	335	1	0	2	2	8	6	6	3	2	5	3	2	2	3	6	3	2	3	5	5	5	5	5	5	5	4	6	6	6	2	3	2	2	2	2	2	1	1	2	7	4	2	2	1	2	3	5	4
1274	336	1	0	2	1	7	4	3	3	3	3	4	3	4	4	3	4	3	5	2	2	2	6	1	6	7	3	4	3	6	4	3	1	3	3	3	3	1	1	5	6	3	4	1	1	1	1	4	1
1275	337	1	0	3	2	8	4	5	3	3	2	5	2	2	2	4	4	2	2	2	4	2	5	2	6	7	5	5	2	6	4	1	2	1	1	1	1	1	1	2	2	1	1	1	1	1	1	2	1
1306	343	1	0	1	2	6	3	5	3	3	4	5	2	2	3	6	4	3	3	3	3	5	4	3	6	6	4	5	5	6	2	2	2	2	2	2	2	1	2	5	6	3	1	1	1	3	2	3	2
1315	345	1	0	1	2	7	4	6	4	2	1	6	3	3	2	6	5	1	4	2	3	5	2	2	7	6	2	6	4	6	2	1	3	3	1	1	1	1	1	3	7	1	1	1	1	2	2	3	1
1317	346	1	0	1	1	8	4	5	2	2	4	5	2	2	4	5	5	2	2	2	3	4	6	2	6	6	4	6	5	6	3	2	4	2	2	2	3	1	2	2	4	2	6	2	2	2	2	2	1
1319	347	1	0	1	2	8	8	6	6	3	3	6	6	3	4	7	1	1	5	4	2	6	4	1	7	7	5	4	5	6	2	1	1	1	1	1	1	1	1	1	7	1	1	2	1	1	1	6	1
1325	350	1	0	2	2	8	4	5	3	5	3	3	4	3	4	5	5	4	5	4	4	5	5	4	5	5	5	5	5	5	3	2	3	2	2	2	4	1	2	2	7	4	2	2	3	3	2	5	4
1330	352	1	0	4	2	8	4	5	2	1	3	6	1	3	2	6	6	1	2	2	2	5	2	2	6	7	3	5	2	6	2	1	1	1	1	1	1	1	1	2	3	1	1	1	1	1	1	1	1
1337	353	1	0	1	1	6	3	3	3	2	3	5	3	3	2	5	6	2	5	3	2	6	5	2	6	6	5	4	3	5	3	1	3	3	3	2	3	1	1	3	5	3	1	2	2	3	2	3	2
1338	354	1	0	5	2	5	4	5	4	3	6	6	3	3	3	6	4	4	3	3	2	5	5	2	6	6	3	6	5	6	3	2	5	3	2	2	2	2	2	4	5	2	1	2	2	2	2	2	3
1355	357	1	0	2	1	8	4	5	2	1	3	6	1	1	1	6	6	1	2	2	1	5	3	1	6	7	3	5	3	6	1	1	1	2	1	1	1	1	1	3	5	1	1	1	1	5	3	3	1
1358	358	1	0	2	1	8	4	6	4	2	5	5	3	3	2	7	4	2	3	2	3	6	3	3	6	6	3	6	3	5	2	2	4	4	3	3	3	2	3	5	5	4	3	2	2	3	5	4	3
1361	359	1	0	6	1	7	9	5	3	3	2	5	4	3	3	5	5	2	3	2	5	2	3	2	7	7	2	3	2	6	2	4	1	4	3	3	3	1	4	4	5	2	1	1	1	2	2	4	2
1362	360	1	0	2	1	8	4	5	4	3	4	5	4	4	2	6	6	4	5	3	3	5	5	3	5	5	4	5	4	5	4	2	2	2	2	2	2	1	1	2	6	2	2	2	2	2	2	3	2
1368	361	1	1	4	1	8	6	6	3	1	5	5	1	3	2	7	4	1	3	1	3	4	3	1	6	6	4	5	2	6	1	1	4	4	2	1	5	1	1	4	7	1	1	2	1	7	4	2	1
1369	362	1	0	2	1	3	4	1	1	1	6	6	1	1	1	1	1	1	1	1	1	1	1	1	6	6	6	6	1	1	1	1	1	1	1	1	1	1	1	6	1	1	1	1	1	1	1	3	1
1376	366	1	0	2	1	8	5	6	5	2	5	5	2	4	2	6	4	2	5	2	4	5	2	1	7	6	4	6	2	7	2	1	2	4	2	2	2	1	1	4	3	4	1	1	1	2	3	2	3
1377	367	1	0	2	1	3	4	7	3	2	3	5	3	3	3	5	4	2	2	3	2	2	2	2	6	6	2	6	3	6	2	3	3	4	2	2	2	2	3	4	5	2	2	2	4	4	4	3	3
1391	370	1	0	2	1	9	4	5	3	3	1	2	3	3	2	5	4	2	3	2	3	5	3	2	5	6	3	5	4	6	2	2	3	2	1	2	1	1	1	3	7	2	1	2	2	5	4	3	3
1396	371	1	0	3	1	4	4	6	3	1	5	5	2	2	3	3	5	1	2	2	2	5	3	1	7	6	3	5	1	7	3	3	1	3	2	2	2	1	2	3	6	2	1	2	2	2	2	3	3
1410	373	1	0	3	1	8	6	6	2	2	4	5	5	2	1	5	5	1	2	1	2	5	4	4	5	6	4	6	4	6	2	1	2	1	1	1	1	1	1	2	3	1	1	4	1	2	2	2	1
1411	374	1	0	4	1	8	5	6	4	3	4	5	3	2	3	6	5	2	4	3	2	5	3	3	6	7	4	5	5	6	2	2	2	2	1	2	1	1	1	3	5	1	1	1	1	2	2	3	2
1419	375	1	0	1	1	6	3	5	3	3	3	5	3	2	3	4	5	1	3	2	4	6	3	2	6	6	4	5	3	6	3	1	1	1	1	1	1	1	2	3	5	1	1	1	1	2	2	2	1
1421	376	1	0	4	1	8	4	5	2	3	5	5	4	2	2	6	3	5	3	4	2	2	3	1	6	6	3	5	2	5	2	4	3	5	4	3	5	2	3	5	7	5	2	3	4	6	5	6	3
1424	378	1	0	4	2	8	6	4	5	3	3	3	3	3	3	5	4	2	3	3	3	5	3	2	5	5	4	4	3	5	3	2	3	2	2	2	2	2	3	3	6	3	2	2	3	2	3	3	3
1442	379	1	0	5	1	10	4	5	2	2	3	2	3	3	1	6	5	4	5	2	3	5	5	5	7	7	4	6	5	6	2	2	3	5	2	4	2	1	1	2	5	1	1	1	2	1	1	2	4
1444	381	1	1	2	2	5	4	6	3	2	2	5	2	2	2	6	4	1	3	2	2	3	3	2	6	6	4	6	2	6	2	2	2	2	4	2	4	1	2	4	6	3	3	3	2	6	6	6	2
1447	383	1	1	3	1	4	4	4	2	2	5	5	2	2	2	2	4	2	2	2	3	5	5	4	6	6	4	3	2	6	2	1	1	1	1	1	2	1	2	3	5	3	2	2	1	7	6	5	4
1449	384	1	0	2	2	8	4	5	4	3	6	5	2	3	3	6	5	2	2	3	2	3	4	2	6	6	3	6	3	6	1	1	2	1	2	1	2	1	1	2	6	1	1	1	1	3	2	3	1
1453	385	1	0	3	1	5	4	6	3	3	4	5	3	3	2	5	5	2	3	3	4	4	4	2	5	6	3	4	4	5	3	2	3	3	2	3	4	2	2	6	6	2	2	2	2	4	4	4	2
1454	386	1	0	2	1	8	4	6	6	5	5	4	3	3	4	5	4	2	4	1	3	6	5	2	6	7	4	4	2	6	2	2	2	3	2	3	2	2	2	3	7	1	1	2	1	2	2	7	4
1458	388	1	0	2	1	8	4	6	3	3	5	6	3	4	1	5	2	1	3	3	2	7	5	4	7	7	3	5	5	6	1	1	3	1	1	1	1	1	1	2	7	1	1	1	1	5	3	5	1
1463	390	1	0	3	1	8	5	5	4	3	6	6	2	2	2	6	6	2	4	2	2	4	2	5	6	7	4	6	5	6	2	1	1	2	2	2	2	3	2	3	6	2	1	2	1	2	2	3	2
1465	391	1	0	3	1	9	6	6	3	1	2	6	1	2	1	7	6	1	2	1	1	5	3	4	6	7	3	5	4	6	1	6	1	1	1	1	1	1	1	2	6	1	1	1	1	1	1	3	1
1467	392	1	0	2	1	8	4	6	2	2	6	5	1	2	1	2	5	1	2	2	1	6	6	5	7	7	2	7	5	7	1	1	1	1	1	1	1	1	1	3	5	1	1	1	1	3	2	2	2
1474	394	1	0	6	2	8	8	6	4	4	4	6	4	4	2	1	4	4	5	6	4	5	5	3	6	5	5	6	4	6	2	4	4	4	3	4	3	1	3	2	7	2	2	2	2	3	3	3	3
1485	396	1	0	1	3	6	3	4	3	4	6	4	3	3	3	6	5	2	2	3	5	5	6	2	5	4	1	6	4	6	2	2	3	1	1	1	1	1	1	4	5	1	1	1	1	1	1	3	1
1494	397	1	0	2	1	8	4	5	3	3	4	5	1	3	1	4	5	1	5	1	5	5	3	3	7	7	4	6	5	7	1	1	1	1	2	1	1	1	1	4	7	4	1	1	1	5	4	5	1
1510	398	1	0	4	1	5	4	7	5	1	6	6	6	2	1	5	5	1	2	1	4	2	1	1	7	7	3	2	2	7	2	2	2	2	2	2	2	2	2	4	6	2	7	2	2	2	2	6	4
1511	399	1	0	4	1	5	4	-99	-99	-99	-99	-99	-99	-99	-99	-99	-99	-99	-99	-99	-99	-99	-99	-99	-99	-99	-99	-99	-99	-99	-99	2	4	4	2	2	2	2	2	4	6	4	2	2	2	3	3	5	4
1521	401	1	0	3	2	7	4	7	4	4	4	4	1	1	4	7	4	4	4	1	4	4	5	4	4	7	4	4	4	4	4	1	3	2	4	4	4	4	2	5	6	4	7	2	4	4	4	5	1
1523	402	1	0	2	2	8	4	7	1	1	7	7	1	1	1	7	1	1	1	1	1	7	2	4	7	7	1	7	7	7	1	1	1	1	1	1	1	1	1	2	1	1	1	1	1	1	1	1	1
1527	403	1	0	5	1	8	9	6	5	2	5	4	3	4	6	6	4	2	3	2	3	2	2	4	5	6	4	6	2	6	2	1	1	2	2	2	1	1	1	2	2	2	2	2	2	2	2	2	2
1528	404	1	0	4	2	4	9	5	3	3	3	4	3	2	2	6	4	2	3	3	2	3	3	2	6	6	5	5	3	5	2	2	2	2	2	2	2	1	2	4	5	1	1	1	2	3	4	2	2
1537	405	1	0	1	2	6	3	5	2	2	2	3	1	2	2	3	1	4	1	2	1	5	3	2	6	6	2	6	1	5	2	1	1	1	1	3	1	1	1	1	2	1	1	4	1	1	1	1	1
1538	406	1	0	5	2	8	9	5	3	2	4	4	2	2	1	6	5	3	1	1	2	2	3	1	6	6	2	6	4	6	1	1	1	1	1	1	1	1	1	3	5	1	1	2	1	1	1	2	5
1545	408	1	0	2	2	8	4	6	3	3	5	5	2	3	2	5	5	1	3	2	2	5	4	1	5	6	5	5	3	5	2	1	2	2	2	1	2	1	1	4	4	1	1	1	1	2	2	2	1
1546	409	1	0	1	2	4	4	5	5	6	2	2	5	5	3	6	5	6	4	2	5	5	3	2	7	6	5	3	5	6	1	1	2	1	1	1	1	1	1	1	1	1	1	3	1	1	1	3	1
1547	410	1	0	4	1	9	6	6	2	2	5	5	2	3	2	6	1	1	2	2	2	3	5	3	6	6	3	4	2	6	2	1	1	1	1	1	1	1	1	1	4	1	1	1	1	2	2	2	1
1563	414	1	1	1	1	6	3	6	6	6	5	5	6	3	3	7	5	5	5	3	5	6	5	2	5	6	3	6	2	6	3	3	6	5	5	5	5	2	3	6	6	5	5	6	5	3	7	5	3
1567	416	1	1	1	2	6	3	5	5	5	3	5	3	3	3	5	3	3	1	3	5	5	5	2	5	6	4	5	3	5	2	3	3	3	3	3	2	2	2	6	5	2	2	2	2	3	3	5	3
1569	417	1	0	1	1	6	3	4	3	3	3	5	4	3	4	5	4	3	3	3	4	3	5	4	5	5	5	6	4	5	3	2	4	2	2	2	2	2	1	2	4	2	1	3	1	2	2	3	3
1573	419	1	0	3	2	5	4	5	3	2	5	5	4	2	4	7	5	1	3	2	2	2	1	6	6	6	3	4	4	6	2	1	1	1	1	1	1	1	1	2	7	1	1	2	1	2	2	2	2
1584	422	1	0	4	1	8	6	6	4	4	5	5	3	3	4	6	5	3	3	4	5	6	3	3	5	6	4	5	5	5	3	1	1	2	1	2	2	1	2	3	6	2	1	2	1	3	3	3	4
1586	423	1	0	6	2	99	8	4	4	4	4	4	5	5	4	5	4	3	5	4	4	4	5	5	5	6	5	4	5	5	4	3	5	3	3	3	3	4	4	4	6	3	2	2	2	4	4	6	4
1591	426	1	0	1	1	7	4	3	4	2	2	4	3	2	4	6	4	2	2	3	4	5	4	1	5	5	3	5	5	5	3	1	1	2	1	1	1	1	1	6	2	1	1	2	2	4	2	2	1
1605	429	1	0	1	1	6	3	6	4	5	4	5	3	3	2	7	4	3	5	2	5	6	5	2	6	6	5	7	2	6	2	2	2	3	2	3	2	3	3	4	7	2	1	3	2	5	4	3	3
1611	430	1	0	1	1	6	3	5	1	2	4	5	1	1	1	5	5	2	2	1	1	4	2	1	7	7	5	6	3	6	1	1	1	1	1	1	1	1	1	2	5	1	3	2	1	1	2	1	3
1612	431	1	0	1	1	7	4	5	3	3	2	3	6	3	3	3	3	3	5	2	5	5	5	4	5	6	5	6	3	5	5	2	2	1	1	2	1	1	1	5	3	2	1	6	2	3	3	2	3
1616	432	1	0	1	1	6	3	-99	-99	-99	-99	-99	-99	-99	-99	-99	-99	-99	-99	-99	-99	-99	-99	-99	-99	-99	-99	-99	-99	-99	-99	1	4	1	1	1	1	1	1	3	3	1	1	3	3	1	1	3	4
1617	433	1	0	1	1	6	3	6	2	2	6	6	1	2	2	7	5	1	3	1	2	6	2	1	6	6	5	6	5	6	2	1	1	1	1	1	1	1	1	4	6	1	1	1	1	5	5	5	1
1618	434	1	0	1	1	6	3	5	3	2	5	6	2	3	3	7	5	2	3	4	2	6	4	3	6	6	4	6	3	6	1	3	3	2	5	3	4	2	1	3	7	4	2	5	2	5	5	5	3
1619	435	1	0	1	1	6	3	6	3	3	5	6	3	2	2	7	3	1	2	1	4	6	4	2	7	7	3	7	3	7	2	2	1	3	1	1	3	1	2	5	7	5	2	3	1	5	5	5	4
1620	436	1	0	1	1	6	3	5	2	5	5	5	3	4	3	7	5	4	2	2	3	5	4	4	6	6	4	7	5	6	2	2	3	2	2	1	4	1	1	5	7	4	2	3	1	6	6	5	2
1646	444	1	0	1	1	6	3	4	2	2	4	5	1	4	2	5	6	1	4	2	3	5	4	1	6	5	4	5	3	6	3	1	2	1	2	1	1	1	2	3	3	1	1	5	1	4	2	3	3
1655	447	1	0	1	1	5	8	3	1	1	1	4	1	1	2	5	6	1	5	1	5	5	2	2	2	5	3	1	2	1	7	1	2	3	2	2	2	1	2	4	6	1	1	1	1	1	2	5	1
1657	448	1	0	1	2	6	3	5	4	5	3	3	5	3	3	5	5	2	2	2	5	4	5	2	5	7	4	6	5	5	2	2	1	3	1	2	1	4	3	3	6	1	1	1	1	4	2	2	4
1664	450	1	0	4	2	4	4	5	4	2	5	5	5	2	3	6	2	3	1	6	2	6	3	4	6	6	5	5	3	5	1	1	2	2	2	2	2	1	1	2	6	2	1	5	1	4	5	4	2
1666	451	1	0	1	2	6	3	4	3	3	2	4	3	2	2	6	4	1	5	2	3	6	2	1	6	6	4	6	3	6	2	2	2	2	2	2	2	1	2	3	3	1	1	4	1	4	2	2	4
1668	452	1	0	4	1	8	5	6	3	2	3	7	5	2	2	7	6	2	2	1	1	4	3	2	6	7	3	5	3	6	2	1	1	1	1	1	1	1	1	6	2	1	1	2	1	1	1	2	1
1674	455	1	0	1	1	7	6	5	4	3	3	6	1	1	1	3	5	1	1	1	2	4	4	1	6	7	4	5	1	5	1	2	1	1	1	1	1	1	1	4	5	1	1	4	3	5	2	4	1
1690	457	1	0	2	1	9	4	5	4	4	3	5	4	3	4	5	4	1	3	2	3	5	4	2	5	6	4	5	4	5	4	1	1	1	1	1	1	1	1	2	6	1	1	1	1	3	1	4	1
1693	458	1	0	1	1	6	3	5	3	3	5	4	4	4	3	5	5	1	3	3	3	5	5	3	5	5	3	5	3	5	3	1	3	1	1	1	1	1	1	3	5	1	4	1	1	5	5	5	1
1699	460	1	1	1	2	3	2	6	5	6	5	5	5	3	6	6	6	2	4	3	4	4	2	3	5	4	6	2	3	4	6	6	4	2	6	2	2	2	2	6	2	1	3	3	2	2	2	2	2
1701	461	1	0	3	1	8	4	5	2	2	3	5	4	2	1	5	4	1	3	2	1	4	1	3	7	7	5	5	1	4	2	1	2	1	1	1	1	1	1	2	1	1	1	2	1	3	2	1	2
1705	463	1	0	1	3	6	3	1	3	3	6	5	3	4	5	6	3	3	3	5	2	5	6	2	5	6	3	5	1	6	3	2	5	2	2	4	2	1	1	2	5	1	1	3	1	2	1	1	1
1708	465	1	0	2	1	8	4	2	4	3	4	5	4	4	2	5	6	3	3	2	2	3	5	3	5	6	4	5	4	6	4	3	2	2	2	2	4	2	3	4	5	2	1	2	2	2	3	2	4
1712	466	1	0	4	1	4	4	6	3	2	6	6	3	2	2	6	4	3	2	2	1	2	2	2	6	6	2	3	3	6	2	6	5	4	5	4	2	4	2	4	2	1	1	5	4	1	4	2	3
1715	467	1	0	3	2	4	4	5	5	4	5	5	3	2	3	5	4	1	4	3	4	5	5	2	5	6	4	5	5	6	3	4	5	4	2	2	2	1	2	3	5	3	2	4	5	4	5	5	2
1731	471	1	0	4	2	5	5	6	2	1	6	6	1	2	3	7	6	1	1	1	1	7	4	1	7	7	2	6	3	6	3	1	1	1	1	1	1	1	1	2	5	1	1	1	1	1	1	2	2
1733	472	1	0	3	1	8	4	7	5	4	4	6	5	3	3	6	5	3	3	3	3	5	3	5	6	6	4	6	5	5	3	1	2	2	2	2	2	2	2	5	5	2	1	1	1	3	3	3	2
1755	474	1	0	1	1	5	4	5	5	4	3	4	5	5	3	5	5	3	4	3	3	5	3	5	5	6	4	5	5	6	3	2	2	2	2	2	2	2	2	6	3	1	1	2	2	2	2	2	2
1759	475	1	0	5	1	8	9	4	2	2	2	3	4	3	2	4	4	4	4	3	2	5	5	3	5	5	4	5	5	5	3	4	1	1	1	1	1	1	1	2	4	1	1	1	1	2	2	2	2
1770	476	1	0	3	2	4	4	5	4	4	5	5	2	4	3	2	4	4	2	2	2	4	3	4	6	6	2	5	4	5	4	1	2	2	1	2	2	1	1	4	3	1	1	2	1	1	1	2	3
1772	477	1	0	3	1	8	4	5	3	2	5	6	2	2	2	6	5	1	1	1	1	6	6	1	6	7	3	5	3	6	2	2	3	2	2	2	2	2	2	2	7	2	2	2	2	3	2	2	2
1784	480	1	0	2	1	8	4	5	2	1	1	2	2	3	1	4	5	2	4	1	2	4	3	2	6	6	4	3	2	4	2	2	2	2	1	3	1	1	2	5	5	1	1	1	1	2	2	4	4
1806	482	1	1	1	2	4	4	7	5	2	7	6	7	4	5	7	6	7	1	3	7	6	7	4	7	7	7	7	7	7	2	4	3	6	5	4	2	4	4	4	7	5	1	2	4	5	6	5	4
1809	484	1	0	2	1	5	4	5	4	4	2	5	3	3	3	5	5	3	3	3	3	5	5	5	5	5	5	5	5	5	2	2	2	3	2	2	2	2	2	5	5	3	2	2	2	4	5	3	2
1810	485	1	0	3	1	8	4	3	3	2	5	6	3	4	3	6	4	1	3	2	2	3	3	3	7	6	4	6	2	6	3	1	1	1	1	1	1	1	1	3	5	1	1	1	1	5	2	4	4
1838	489	1	0	3	3	4	4	-99	-99	-99	-99	-99	-99	-99	-99	-99	-99	-99	-99	-99	-99	-99	-99	-99	-99	-99	-99	-99	-99	-99	-99	2	1	1	1	2	2	1	1	2	4	1	1	1	1	1	1	4	1
1866	490	1	0	3	2	4	4	4	2	4	2	3	2	2	4	5	5	2	4	4	2	4	2	2	6	6	4	6	5	5	3	2	1	2	2	2	2	2	2	2	4	2	1	2	2	2	2	4	2
1871	493	1	0	1	1	4	4	-99	-99	-99	-99	-99	-99	-99	-99	-99	-99	-99	-99	-99	-99	-99	-99	-99	-99	-99	-99	-99	-99	-99	-99	-99	-99	-99	-99	-99	-99	-99	-99	-99	-99	-99	-99	-99	-99	-99	-99	-99	-99
1877	495	1	0	3	1	3	4	-99	-99	-99	-99	-99	-99	-99	-99	-99	-99	-99	-99	-99	-99	-99	-99	-99	-99	-99	-99	-99	-99	-99	-99	4	4	4	-99	5	4	4	5	5	5	5	2	5	4	5	5	5	4
1887	496	1	0	1	1	3	4	5	2	2	7	4	2	2	2	6	6	2	2	2	2	6	7	2	6	6	3	6	3	6	2	4	2	3	2	4	2	3	3	5	6	2	1	4	2	6	5	3	4
1900	498	1	0	2	2	8	4	5	5	4	4	5	3	4	3	6	4	4	4	2	5	5	4	3	5	5	5	5	4	5	4	2	2	2	2	2	2	2	2	4	4	2	2	2	2	2	2	2	2
1905	500	1	0	4	1	3	4	5	4	2	3	5	4	4	4	6	4	1	2	2	1	2	3	2	6	6	4	4	5	4	1	2	1	2	2	2	2	2	1	2	4	2	7	2	2	2	2	4	4
1906	501	1	0	5	1	8	4	3	4	1	5	5	4	2	1	6	3	1	3	3	3	6	4	4	5	6	5	3	5	6	3	1	1	2	1	2	3	1	1	1	4	3	1	1	1	1	1	3	3
1911	502	1	0	3	1	5	4	7	1	1	7	2	1	1	1	7	1	1	1	1	4	1	1	1	4	7	4	1	1	6	1	2	2	2	1	1	1	1	1	3	4	1	1	2	1	1	1	2	2
1912	503	1	0	4	2	10	5	4	3	2	4	6	2	2	1	2	2	1	4	1	1	5	4	3	2	1	4	5	2	5	2	1	1	1	1	1	1	1	1	2	5	1	1	1	1	4	1	2	1
1914	505	1	0	1	1	6	3	5	4	2	4	6	4	4	1	4	6	2	1	1	2	6	4	4	6	6	4	5	4	5	3	1	1	1	1	1	1	1	1	7	1	1	1	1	1	1	1	1	4
1929	506	1	0	1	2	6	3	5	3	2	4	5	2	4	2	1	4	1	2	3	2	4	2	1	6	5	2	5	2	5	2	3	4	2	2	2	2	1	2	3	1	1	1	2	1	1	3	2	4
1930	507	1	0	1	2	4	4	5	5	3	3	5	2	2	2	6	4	3	2	6	6	5	3	2	6	6	7	6	2	6	2	4	5	6	5	5	6	4	5	5	7	4	5	5	5	5	5	6	4
1931	508	1	0	1	1	4	4	6	5	1	3	3	5	6	3	1	5	1	6	3	2	1	3	1	7	6	5	5	2	6	5	6	3	5	2	2	5	2	3	7	7	6	4	6	4	6	5	7	4
1938	509	1	0	1	2	6	3	6	4	2	7	6	3	3	3	5	6	1	2	3	3	6	4	3	6	6	5	6	4	6	5	2	2	3	2	1	1	1	2	3	3	2	1	1	2	3	2	2	2
1952	510	1	0	1	1	5	6	-99	-99	-99	-99	-99	-99	-99	-99	-99	-99	-99	-99	-99	-99	-99	-99	-99	-99	-99	-99	-99	-99	-99	-99	1	1	1	2	1	1	1	1	2	4	1	1	1	1	2	1	2	1
1956	511	1	0	4	1	3	4	6	4	2	5	4	4	4	3	5	5	1	4	4	4	3	3	3	6	6	4	5	3	5	3	1	1	1	1	1	1	1	1	2	5	2	1	1	1	2	2	2	2
1962	512	1	0	1	1	6	3	5	3	3	2	5	3	3	4	5	5	1	2	2	3	5	3	5	6	6	3	4	4	6	2	2	3	3	3	2	3	2	1	3	5	3	1	2	1	3	2	4	1
1963	513	1	0	1	1	6	3	6	3	3	5	6	3	2	3	5	5	2	1	3	4	3	3	1	5	5	3	7	5	4	3	1	2	1	2	2	2	1	1	2	2	1	1	2	1	3	2	2	2
1967	515	1	0	3	1	8	6	7	4	2	4	6	5	2	1	6	3	1	5	2	2	2	4	2	6	7	4	6	4	5	2	2	2	2	2	2	3	1	2	4	5	2	1	4	1	4	3	2	1
1977	517	1	0	1	2	6	3	5	2	2	5	5	2	4	4	4	4	2	3	3	3	4	3	1	5	5	3	5	1	5	1	3	3	3	2	3	3	2	2	5	4	2	1	3	1	2	3	3	4
1979	518	1	1	2	1	4	4	6	3	1	4	4	2	2	2	6	4	4	3	3	3	5	3	3	6	7	4	5	2	6	1	4	5	5	2	4	3	1	4	4	6	3	4	5	6	5	4	5	5
1980	519	1	0	6	1	4	9	6	3	2	7	6	2	2	2	7	5	1	1	3	3	3	5	1	6	6	2	5	2	6	1	2	2	3	1	2	1	1	2	6	5	1	1	2	2	3	2	2	3
2018	522	1	0	1	1	6	3	5	4	3	4	4	4	3	3	6	3	3	3	3	3	5	5	4	5	5	4	5	4	5	2	1	2	2	3	3	3	2	2	3	4	2	1	1	2	5	4	3	1
2020	523	1	0	1	1	6	3	5	3	3	4	5	4	4	5	5	5	3	5	3	3	6	4	5	5	6	4	4	5	6	3	2	2	2	2	2	2	1	2	5	3	1	1	3	1	3	2	2	2
2046	526	1	0	2	1	8	6	7	1	1	3	4	1	1	1	5	2	1	1	1	1	1	1	6	5	7	3	5	3	5	1	2	5	2	2	3	2	2	2	3	6	1	2	5	3	2	3	3	4
2061	531	1	0	5	1	8	4	3	4	1	3	3	2	2	2	6	3	1	2	3	2	5	4	2	6	5	4	5	4	6	3	2	2	2	4	2	2	2	2	4	5	2	1	2	2	2	3	4	4
2067	532	1	0	1	1	5	6	7	2	2	5	6	1	1	1	6	4	1	1	1	1	6	2	2	7	6	4	7	2	6	1	1	1	1	1	1	1	1	1	1	2	1	1	1	1	1	1	2	1
2069	534	1	0	1	1	5	4	5	3	3	6	5	3	3	2	5	5	2	2	2	1	7	5	1	6	7	3	7	5	6	1	2	4	3	2	2	2	1	1	4	7	2	1	2	2	3	3	6	1
2076	536	1	0	2	1	8	4	6	2	2	6	6	3	2	1	6	4	1	2	1	1	7	3	1	6	7	3	6	3	7	2	1	4	4	1	1	1	1	1	3	3	3	1	2	1	1	1	2	4
2087	538	1	0	5	2	4	9	5	2	2	1	2	2	3	1	2	1	1	1	1	1	1	2	1	6	6	5	5	3	3	1	1	1	1	1	1	1	1	1	1	3	1	1	1	1	1	1	1	1
2099	544	1	0	2	2	7	4	4	4	4	4	3	4	1	1	4	7	1	4	1	1	4	4	1	7	7	6	7	5	7	7	1	5	1	1	4	1	1	1	3	7	1	4	4	4	1	7	7	1
2157	552	1	0	1	1	6	3	3	3	3	2	5	3	4	2	5	3	1	2	2	1	1	3	3	6	6	6	6	3	5	3	1	1	1	1	1	1	1	1	1	5	1	1	2	1	1	1	1	1
2158	553	1	0	1	2	6	3	5	5	5	2	6	3	2	2	6	6	1	3	2	3	7	5	5	6	7	2	5	5	6	1	1	1	1	1	1	1	1	1	1	1	1	1	1	1	1	1	2	1
2159	554	1	0	1	1	6	3	1	4	4	1	5	1	1	3	3	2	1	4	5	2	5	1	1	5	6	5	3	5	2	4	1	1	1	1	1	1	1	1	1	1	1	1	1	1	1	1	2	1
2160	555	1	0	2	2	7	4	4	2	2	2	2	2	2	2	2	2	1	1	1	1	1	1	1	7	7	4	5	4	4	1	2	3	2	2	2	2	1	1	2	6	2	1	1	2	2	2	4	4
2161	556	1	0	1	1	6	3	3	4	5	3	5	5	3	6	5	4	5	3	5	2	5	2	2	5	6	4	5	2	5	2	1	1	1	1	1	1	1	1	2	3	1	1	1	1	2	1	4	1
2162	557	1	0	2	1	7	2	3	5	2	1	2	4	3	3	6	4	1	4	2	2	5	3	4	6	7	5	6	2	6	2	1	2	3	1	1	1	1	1	4	5	1	1	1	2	2	1	3	3
2164	559	1	0	3	2	8	4	4	3	3	4	5	2	2	2	5	4	1	5	2	1	5	5	5	6	6	5	5	2	5	2	1	2	3	2	1	2	1	1	6	5	2	1	1	1	4	4	5	1
2165	560	1	0	3	1	9	4	5	4	4	5	5	3	3	3	6	5	4	2	3	3	4	3	2	5	5	3	5	4	5	2	2	2	2	2	2	2	2	2	3	3	1	1	2	1	2	1	2	2
2167	562	1	0	2	1	8	4	6	3	3	3	4	2	2	2	2	5	2	3	2	3	5	5	1	5	5	3	6	4	5	2	1	1	1	1	1	1	1	1	2	6	1	1	1	1	1	1	5	4
2170	565	1	0	2	1	8	4	5	2	2	2	4	1	2	2	6	6	1	4	2	2	2	2	2	5	5	4	3	1	5	1	2	2	2	1	1	1	1	2	3	5	1	3	1	1	2	3	2	3
2171	566	1	0	3	1	8	4	6	3	2	5	6	2	2	3	6	5	2	3	2	4	6	3	2	6	6	4	5	5	6	3	2	2	2	2	2	2	1	1	2	5	1	2	1	1	3	3	2	2
2172	567	1	0	1	2	6	3	5	3	5	6	5	2	2	3	5	2	1	2	5	2	5	3	2	6	7	6	5	5	5	1	1	2	1	3	3	2	1	1	3	3	1	1	3	1	2	2	1	1
2173	568	1	0	1	1	6	3	-99	-99	-99	-99	-99	-99	-99	-99	-99	-99	-99	-99	-99	-99	-99	-99	-99	-99	-99	-99	-99	-99	-99	-99	3	4	2	2	2	2	2	2	3	5	2	1	2	2	2	2	4	2
2174	569	1	0	1	1	6	3	6	3	3	2	5	4	5	2	5	2	1	5	2	2	2	5	2	5	6	3	5	3	5	2	1	1	2	5	1	3	1	1	2	5	1	1	5	5	3	3	5	1
2175	570	1	0	4	2	4	4	6	5	3	3	5	3	4	2	6	4	1	2	2	2	5	3	1	6	6	5	4	5	6	1	1	1	1	1	1	1	1	1	7	2	1	1	1	1	1	1	2	1
2176	571	1	0	1	1	6	3	5	5	3	5	5	1	3	2	5	5	1	1	1	4	3	3	1	6	7	3	6	4	6	2	1	1	1	1	1	1	1	1	2	6	1	1	1	1	2	1	2	1
2177	572	1	1	1	1	7	5	6	4	2	4	2	2	2	2	2	5	1	1	1	1	3	2	4	6	6	4	5	2	6	2	2	5	5	2	2	4	1	3	5	6	2	4	5	2	6	6	7	4
2180	573	1	0	2	2	8	4	4	3	3	5	5	4	2	1	6	5	4	2	3	2	7	5	2	6	7	5	5	5	6	4	1	1	2	2	1	2	1	1	3	2	2	1	1	1	3	2	1	1
2181	574	1	0	1	2	6	3	7	2	2	5	6	2	2	1	6	6	1	5	2	2	5	6	3	6	7	5	6	1	7	3	2	1	3	1	3	1	1	1	2	7	1	1	2	1	1	1	5	1
2182	575	1	0	1	2	8	4	5	2	2	1	6	1	2	2	7	6	2	7	4	2	6	4	1	7	7	5	6	5	7	2	1	2	1	1	1	1	1	1	2	5	1	7	5	1	1	1	1	1
2184	576	1	0	2	1	8	4	3	4	4	5	2	5	3	2	5	4	2	2	3	5	6	5	1	6	6	3	5	1	5	1	1	1	2	1	1	1	1	1	2	3	1	1	3	1	3	2	1	1
2186	577	1	0	4	1	8	4	-99	-99	-99	-99	-99	-99	-99	-99	-99	-99	-99	-99	-99	-99	-99	-99	-99	-99	-99	-99	-99	-99	-99	-99	1	1	1	1	1	1	1	1	4	6	1	1	1	1	4	1	2	4
2187	578	1	0	4	1	8	4	6	2	2	2	6	2	2	2	6	4	1	1	2	2	6	3	2	6	6	3	6	2	6	2	1	1	1	1	1	1	1	1	6	7	1	1	1	1	4	2	2	1
2188	579	1	0	1	2	6	3	6	2	2	5	5	2	2	2	6	1	2	3	2	2	6	5	2	6	6	5	7	5	6	2	1	1	1	1	3	1	1	1	2	6	2	1	1	1	2	2	3	1
2194	581	1	0	1	1	6	3	6	5	3	4	5	4	3	4	6	3	2	4	3	3	5	3	5	6	6	4	6	5	5	3	2	2	1	2	2	2	1	1	3	7	2	1	1	1	4	5	5	4
2195	582	1	0	1	2	6	3	7	7	2	3	1	2	2	1	7	2	1	3	1	1	6	1	1	7	7	3	3	3	7	1	1	1	1	1	1	1	1	1	2	6	1	2	1	1	1	1	2	4
2197	583	1	0	1	2	6	3	5	5	3	3	5	4	4	3	6	5	3	4	5	3	6	4	2	5	5	3	5	3	6	4	1	1	1	1	1	1	1	1	2	2	2	6	1	1	2	1	2	1
2198	584	1	0	3	2	8	5	5	5	3	3	5	2	2	1	5	5	2	2	2	4	5	4	4	6	6	2	5	4	2	4	1	1	1	1	1	1	1	1	1	3	1	1	1	1	3	1	2	1
2207	587	1	0	1	2	6	3	4	2	2	4	6	2	2	3	7	6	2	3	2	2	6	2	2	6	7	5	5	6	6	2	1	1	1	2	1	1	1	1	4	2	1	1	2	1	2	1	2	2
2210	589	1	0	1	1	6	3	7	5	3	6	6	5	3	2	6	5	3	2	3	3	4	3	2	6	6	4	7	3	6	2	3	5	3	2	3	3	2	1	3	2	1	1	3	2	5	4	5	2
2225	592	1	0	5	2	7	4	6	2	2	3	4	2	2	2	6	2	2	3	3	3	4	3	4	5	5	3	5	4	5	2	2	1	3	2	2	2	2	2	3	5	2	1	3	2	2	2	2	3
2229	594	1	0	3	1	8	4	6	2	2	5	5	3	3	4	5	4	2	3	1	1	5	5	2	6	7	4	5	4	6	2	1	3	1	1	1	1	1	1	5	6	2	1	1	1	2	2	4	4
2233	595	1	0	3	1	8	4	2	1	1	6	4	1	1	3	6	1	1	2	2	1	5	2	1	6	6	2	6	1	6	1	1	1	1	1	1	1	1	1	2	6	1	1	1	1	2	1	2	2
2234	596	1	0	4	3	3	4	-99	-99	-99	-99	-99	-99	-99	-99	-99	-99	-99	-99	-99	-99	-99	-99	-99	-99	-99	-99	-99	-99	-99	-99	1	1	1	1	1	1	1	1	4	4	1	1	1	1	1	1	1	1
2237	598	1	0	4	1	7	4	4	3	4	3	5	2	3	2	4	2	2	5	2	2	4	4	3	5	5	4	5	4	5	2	2	2	2	1	2	2	1	2	2	5	1	2	1	1	3	2	3	2
2238	599	1	0	2	1	8	4	3	4	3	2	4	2	2	5	6	4	1	2	2	3	5	5	4	6	6	4	5	2	6	2	2	2	3	2	2	2	1	3	4	6	3	2	3	2	5	5	5	4
2240	600	1	0	1	2	6	3	6	6	3	3	4	4	4	2	5	5	2	1	5	6	6	3	4	5	5	5	5	6	4	2	3	2	4	2	3	2	4	2	3	2	4	1	2	3	2	2	3	2
2243	601	1	0	2	1	9	4	5	4	3	3	4	4	3	2	3	4	2	3	3	2	4	4	2	6	6	3	5	2	6	2	1	1	1	2	1	1	1	1	5	6	1	1	4	1	5	3	3	1
2245	602	1	0	5	2	8	4	6	2	2	5	2	3	2	2	6	5	2	5	2	1	5	3	3	6	6	5	6	3	6	2	1	2	1	1	1	1	1	1	2	6	1	7	1	7	1	1	2	1
2249	603	1	0	1	1	6	3	5	1	1	5	7	1	1	1	3	6	1	2	1	1	4	3	2	7	7	5	7	3	5	1	1	1	2	3	1	1	1	1	3	5	1	1	1	1	1	1	1	1
2250	604	1	0	1	1	6	3	5	3	3	6	5	5	3	2	6	4	4	3	3	3	4	5	3	5	6	5	6	4	5	2	2	3	2	2	2	3	1	2	3	3	2	1	4	1	5	3	7	3
2251	605	1	0	5	1	8	6	5	2	1	4	6	1	2	4	3	4	1	4	1	1	2	4	2	6	6	3	5	5	6	1	1	1	1	1	1	1	1	1	3	6	1	6	1	1	3	2	3	2
2253	607	1	0	5	1	10	6	5	2	3	5	4	4	2	1	6	5	2	5	1	2	5	5	3	5	6	5	6	5	5	2	2	2	2	4	3	3	1	1	2	4	2	7	4	1	2	2	2	3
2264	611	1	0	1	1	6	3	6	6	5	2	5	2	6	3	5	6	2	3	2	2	6	4	5	6	7	4	5	5	6	3	2	2	1	6	3	5	2	2	3	5	1	1	6	2	2	2	3	5
2270	613	1	1	1	2	6	3	6	2	2	6	5	2	2	3	6	4	1	2	2	1	5	3	4	6	6	3	5	4	6	2	4	5	6	5	4	7	4	4	4	6	3	5	5	4	6	5	5	4
2290	618	1	0	2	1	9	4	5	3	3	5	5	5	2	3	5	5	3	2	2	5	6	4	2	6	6	3	6	4	6	2	1	2	2	2	2	2	1	1	3	6	1	1	2	1	2	2	4	4
2291	619	1	0	1	1	8	4	5	3	3	2	6	3	2	3	3	4	2	4	2	2	5	5	5	5	5	4	4	5	5	2	1	3	2	1	1	1	1	1	2	5	1	1	1	1	2	1	2	1
2292	620	1	0	2	2	7	4	6	2	2	4	5	1	2	3	6	2	2	2	1	1	5	3	2	7	6	5	6	4	6	1	1	1	2	1	1	1	1	1	2	6	1	1	1	1	2	1	2	1
2293	621	1	0	5	2	4	4	6	4	2	2	4	3	2	1	6	2	2	4	2	2	2	6	4	6	6	4	5	2	4	3	1	1	1	1	1	1	1	1	4	5	1	1	1	1	2	2	4	1
2294	622	1	0	2	1	8	4	6	2	2	6	7	2	1	4	7	6	2	2	1	1	6	4	1	7	7	2	7	4	7	1	1	1	1	1	1	1	1	1	2	4	1	1	1	1	1	1	2	1
2295	623	1	0	2	2	8	4	6	3	3	4	6	2	2	2	6	2	1	3	1	1	4	3	1	7	7	7	7	2	6	2	2	2	3	2	2	2	2	2	3	6	3	2	2	2	3	2	4	3
2296	624	1	0	2	1	8	4	6	3	3	4	5	2	3	3	6	4	2	4	2	2	5	3	2	6	6	5	6	5	6	1	1	2	2	1	1	1	1	1	3	6	1	2	1	1	4	2	4	2
2297	625	1	0	5	1	8	8	4	4	4	4	4	2	2	4	6	4	4	3	2	2	4	5	4	5	6	4	6	2	5	2	4	2	3	4	2	2	4	4	4	5	4	1	1	4	5	5	5	2
2298	626	1	0	4	2	7	4	3	3	2	5	5	4	2	3	6	4	2	4	3	3	4	2	5	5	6	4	5	2	5	1	2	2	2	1	2	2	1	2	2	2	1	1	3	2	2	2	2	2
2300	627	1	0	1	1	6	3	-99	-99	-99	-99	-99	-99	-99	-99	-99	-99	-99	-99	-99	-99	-99	-99	-99	-99	-99	-99	-99	-99	-99	-99	1	2	2	2	2	2	1	1	2	6	2	2	2	1	2	2	2	2
2301	628	1	0	2	1	8	4	5	4	4	5	5	5	5	3	3	5	3	2	2	3	4	3	5	5	6	4	5	3	5	2	1	1	1	1	1	1	1	1	2	3	1	1	2	1	2	2	2	1
2302	629	1	0	4	2	8	4	3	5	5	5	5	4	2	3	6	4	4	4	3	3	2	4	4	5	6	4	7	7	6	5	1	1	1	1	1	1	1	1	2	2	1	1	4	1	1	1	2	1
2304	630	1	0	4	1	8	4	6	3	2	5	2	1	2	2	6	2	1	1	1	2	2	1	1	7	7	3	3	1	5	1	1	1	2	1	1	1	1	1	3	7	2	1	1	1	5	2	3	1
2306	631	1	0	4	2	3	4	-99	-99	-99	-99	-99	-99	-99	-99	-99	-99	-99	-99	-99	-99	-99	-99	-99	-99	-99	-99	-99	-99	-99	-99	1	1	1	1	1	1	1	1	1	3	1	1	1	1	2	1	2	1
2307	632	1	0	2	1	9	4	6	2	2	4	6	2	2	1	6	5	2	4	3	2	5	5	2	6	6	4	6	5	6	2	1	1	1	1	1	1	1	1	2	2	1	1	1	1	3	1	1	4
2308	633	1	0	4	1	5	4	6	3	6	4	5	2	2	5	6	4	3	2	3	2	5	3	3	5	5	4	3	5	6	2	3	3	3	2	3	3	3	3	3	6	2	2	3	3	3	3	5	4
2309	634	1	0	4	1	5	8	4	2	2	4	1	3	4	4	5	3	1	2	2	4	2	5	5	4	5	4	4	2	5	3	1	1	2	1	1	2	1	2	4	7	1	2	2	2	3	5	6	4
2315	635	1	0	2	1	8	4	3	5	4	5	6	6	3	3	6	3	3	2	3	5	4	5	2	5	6	5	5	3	6	3	1	1	4	2	2	3	1	1	3	7	1	1	1	1	3	2	3	4
2318	637	1	0	1	1	7	4	3	4	5	5	4	6	5	3	6	5	1	5	5	6	6	5	2	4	6	5	3	2	5	5	1	2	1	1	1	1	1	1	2	2	1	1	2	1	5	2	3	3
2319	638	1	0	3	1	5	4	5	3	3	5	5	3	3	5	5	6	5	4	5	4	5	5	5	5	6	4	5	5	5	4	2	2	2	2	2	2	2	3	3	6	2	1	1	2	5	5	3	2
2322	640	1	0	3	1	7	4	3	1	2	1	4	1	1	4	2	6	3	1	5	1	4	3	1	5	5	4	5	2	5	1	1	1	2	1	1	1	1	1	2	7	1	1	1	1	5	2	2	1
2327	641	1	0	4	1	5	4	5	2	1	6	4	2	2	1	7	1	1	2	1	2	1	1	1	6	6	2	7	2	7	1	1	1	1	1	1	1	1	1	2	5	1	1	1	1	4	2	4	1
2334	644	1	0	4	1	9	4	4	2	1	2	6	1	1	1	7	4	1	4	1	1	1	1	1	6	7	4	1	1	7	1	1	1	1	1	1	1	1	1	4	7	1	1	1	1	1	1	4	4
2335	645	1	0	1	1	4	4	4	5	3	5	5	5	3	3	5	5	3	5	3	5	3	5	5	5	5	5	7	5	5	3	5	5	6	4	5	4	4	5	5	7	4	3	5	4	5	5	5	5
2337	646	1	0	1	1	5	4	5	6	3	6	3	6	2	1	7	6	2	1	3	5	7	5	7	7	6	3	6	1	7	1	2	4	1	2	1	1	1	2	3	4	1	7	1	1	6	2	1	1
2338	647	1	0	1	1	7	8	6	3	3	4	5	4	3	3	5	4	3	5	3	3	5	5	5	5	5	5	4	3	6	3	4	6	3	2	3	2	1	1	4	6	3	2	3	3	3	3	3	2
2357	654	1	0	1	1	6	3	5	3	2	3	5	2	3	2	6	6	2	5	2	2	5	3	3	6	6	5	5	3	6	2	1	2	2	2	2	2	1	1	2	3	2	2	1	1	3	2	2	1
2359	656	1	1	1	1	6	3	-99	-99	-99	-99	-99	-99	-99	-99	-99	-99	-99	-99	-99	-99	-99	-99	-99	-99	-99	-99	-99	-99	-99	-99	3	6	5	5	2	3	1	3	4	5	5	3	3	3	3	6	5	3
2379	662	1	0	5	2	4	9	6	3	3	3	5	2	2	2	6	5	4	2	2	2	4	5	3	5	5	5	5	3	5	4	2	2	2	2	2	4	1	2	3	5	2	5	2	2	3	2	2	2
2380	663	1	0	3	1	8	4	6	3	3	5	5	2	2	2	5	4	2	2	2	2	5	3	5	6	6	4	5	5	5	3	2	3	3	2	2	3	3	2	5	7	4	2	2	3	5	6	7	4
2381	664	1	0	2	2	7	8	4	4	3	2	4	3	2	4	6	4	3	5	3	5	6	2	1	6	6	4	6	4	6	1	1	3	1	1	1	1	1	1	1	1	1	1	1	1	1	1	1	1
2382	665	1	0	1	1	8	4	6	1	1	2	6	3	2	2	6	5	1	2	1	1	5	2	1	6	7	4	6	2	7	2	1	1	1	1	1	1	1	1	2	5	1	1	2	1	1	1	2	1
2387	668	1	0	2	1	8	4	4	3	3	4	5	2	3	3	5	4	2	4	3	3	5	4	2	5	5	4	5	5	6	3	1	2	1	1	1	1	1	1	2	7	2	1	1	1	3	2	2	1
2388	669	1	0	1	2	6	3	6	2	2	3	5	1	2	1	6	4	1	2	1	2	5	2	1	7	7	5	6	1	7	2	1	2	4	1	1	1	1	1	6	2	1	1	1	1	3	1	2	1
2389	670	1	1	5	1	3	4	6	2	2	4	5	1	2	2	5	4	1	2	3	2	5	2	1	6	6	4	4	5	6	1	2	2	2	2	2	2	1	2	6	6	2	2	2	2	2	2	5	2
2392	671	1	0	1	1	6	3	5	3	3	4	4	3	4	2	5	3	1	3	2	2	4	3	1	6	6	4	5	2	6	2	2	5	2	1	1	2	1	1	2	5	1	1	2	2	2	2	3	1
2395	673	1	0	5	1	5	9	-99	-99	-99	-99	-99	-99	-99	-99	-99	-99	-99	-99	-99	-99	-99	-99	-99	-99	-99	-99	-99	-99	-99	-99	1	1	1	1	1	1	1	1	2	4	1	1	1	1	2	2	2	3
2406	677	1	1	2	2	6	3	4	4	1	6	5	1	1	1	6	4	1	1	1	1	3	2	1	6	7	1	5	1	6	2	2	3	2	5	4	3	1	1	2	7	5	4	6	5	4	4	5	1
2409	679	1	0	1	1	6	3	6	3	2	2	5	3	3	3	6	5	1	4	2	2	5	3	6	6	5	4	5	3	6	2	2	3	2	2	2	2	1	3	4	5	4	2	2	1	6	4	7	6
2410	680	1	0	3	2	9	4	5	3	2	5	6	2	2	1	5	6	2	3	2	2	4	3	1	6	7	3	5	5	2	2	1	1	1	1	1	1	1	1	6	5	1	1	5	1	1	1	2	1
2437	686	1	0	1	1	6	3	5	5	2	5	6	2	3	3	5	5	2	3	3	4	4	5	4	5	6	4	5	4	5	3	3	6	5	6	5	5	1	3	6	6	5	4	3	3	7	6	5	4
2439	688	1	0	1	1	6	3	5	3	2	5	6	2	3	4	7	3	2	3	3	3	5	4	2	6	6	3	6	4	7	2	2	1	2	1	1	1	1	1	3	6	1	1	2	1	1	1	3	1
2443	689	1	0	1	1	3	2	3	5	1	1	1	1	1	1	1	1	1	2	1	1	1	2	1	1	2	1	1	1	1	1	3	2	3	2	2	2	3	3	6	7	1	1	1	2	3	2	1	5
2445	691	1	0	1	1	6	3	6	3	2	3	3	6	2	2	5	7	1	3	2	3	6	3	2	7	6	4	6	3	7	3	2	1	1	1	1	1	1	1	3	4	1	1	1	1	3	2	2	2
2447	692	1	0	1	1	6	3	6	4	3	4	3	3	3	2	6	6	2	4	2	4	6	5	3	7	6	4	6	5	7	3	2	1	1	1	1	1	1	1	2	5	1	1	1	1	1	1	2	3
2448	693	1	0	1	1	6	3	5	5	2	6	4	5	3	3	5	5	3	2	3	4	5	3	2	6	5	2	6	3	7	3	3	3	3	1	3	1	1	1	3	4	1	1	2	1	3	4	3	1
2450	695	1	0	1	1	6	3	-99	-99	-99	-99	-99	-99	-99	-99	-99	-99	-99	-99	-99	-99	-99	-99	-99	-99	-99	-99	-99	-99	-99	-99	2	1	3	2	2	2	1	2	5	5	3	1	2	1	5	3	4	4
2475	706	1	0	1	2	6	3	4	3	3	2	5	5	2	3	4	5	3	3	3	6	5	3	6	6	5	2	5	4	6	6	3	2	2	2	2	2	2	2	2	3	2	2	2	2	2	3	2	1
2485	707	1	0	4	1	5	4	3	5	5	2	4	5	3	3	5	5	3	3	3	2	5	4	1	5	6	4	2	5	6	2	2	2	5	4	4	3	3	3	5	7	5	4	3	3	5	5	5	4
2498	709	1	0	3	1	8	4	5	4	5	4	5	5	3	3	5	3	2	2	2	2	4	4	3	4	6	4	6	5	5	4	1	2	1	1	1	1	1	1	2	6	1	1	3	1	3	4	3	2
2501	711	1	0	4	1	8	4	2	2	3	6	3	4	2	2	7	2	2	1	3	3	3	2	1	7	2	2	5	5	6	1	1	1	2	2	1	2	1	1	2	7	2	1	5	1	2	6	3	2
2505	713	1	0	3	1	6	3	5	5	2	4	6	3	4	1	7	3	2	4	2	5	4	4	1	7	7	4	4	5	6	2	1	1	1	1	1	2	1	1	2	1	1	1	2	1	4	2	1	1
2507	714	1	0	2	1	3	4	2	6	1	4	6	1	1	4	1	7	1	1	1	1	1	1	1	7	7	1	7	1	7	1	4	6	4	2	4	2	2	2	2	4	2	2	1	3	4	2	6	6
2516	715	1	0	4	1	3	4	4	3	2	1	4	2	2	4	3	3	1	2	2	2	2	2	1	5	6	5	5	4	4	3	3	3	3	2	2	2	2	2	5	5	1	1	2	2	3	3	5	3
2518	716	1	0	1	1	6	3	5	3	3	5	5	2	2	2	2	5	2	3	2	2	4	3	1	6	6	4	4	3	6	3	1	2	2	1	2	1	1	1	2	7	2	1	1	1	2	2	5	3
2521	717	1	0	4	1	8	4	6	2	2	6	5	1	2	2	6	2	1	2	2	1	3	4	4	6	6	4	6	4	6	2	2	3	3	3	2	2	3	3	4	6	2	2	2	2	4	3	5	4
2531	719	1	0	2	2	7	6	6	4	3	3	5	2	3	3	3	5	3	4	3	3	3	3	3	6	5	4	5	5	5	2	2	2	2	2	2	2	2	2	3	6	3	2	4	3	4	3	3	3
2532	720	1	0	1	1	6	3	4	3	3	5	6	3	2	2	6	5	1	5	3	3	5	4	2	5	6	4	6	6	6	1	1	1	2	1	1	3	1	1	3	5	1	1	1	1	1	1	4	1
2533	721	1	1	5	1	3	9	6	6	2	5	5	2	3	4	2	5	1	2	5	2	4	3	2	5	6	5	4	2	5	2	4	5	5	4	3	4	3	4	5	6	5	4	2	5	3	6	5	2
2538	722	1	0	5	1	8	4	5	2	1	2	5	2	1	2	6	2	1	2	1	1	2	1	1	5	6	4	5	2	4	1	1	1	2	2	2	2	1	1	3	4	1	1	1	1	2	3	2	1
2539	723	1	1	2	1	8	4	6	2	2	3	6	2	3	2	5	2	2	2	2	2	4	4	1	7	7	4	5	2	5	3	1	3	2	3	1	4	1	2	4	7	5	4	3	2	6	4	5	4
2541	725	1	1	3	1	8	4	5	3	3	6	5	1	2	3	5	4	2	4	1	3	4	4	1	7	7	4	6	2	6	1	1	4	3	2	1	3	1	1	3	7	5	4	3	2	6	6	5	2
2549	727	1	0	1	1	6	3	5	5	3	5	5	3	4	2	5	5	2	4	2	3	5	4	2	6	6	5	6	3	6	3	1	2	2	2	1	1	1	1	2	2	1	1	2	1	5	2	2	1
2558	728	1	1	1	2	6	3	7	5	2	4	6	2	5	2	4	4	1	3	1	1	1	6	2	7	7	6	5	1	6	4	1	5	3	6	1	6	1	2	4	6	1	4	2	2	5	5	5	1
2562	729	1	0	1	1	6	3	5	3	3	4	5	2	4	3	6	4	2	4	2	2	5	4	2	6	6	4	4	3	6	3	2	2	2	2	2	2	2	2	4	3	3	1	3	2	3	3	4	2
2563	730	1	0	1	1	6	3	5	3	3	4	5	3	2	4	6	4	2	3	3	4	6	5	2	6	6	5	5	3	5	2	1	1	1	1	1	1	1	1	2	4	1	1	2	1	3	2	2	4
2564	731	1	0	1	2	6	3	5	4	3	4	5	2	2	4	7	5	1	4	2	2	5	3	2	6	6	4	5	5	6	2	2	2	2	2	2	2	1	1	3	5	2	1	3	2	2	2	2	2
2571	733	1	0	1	1	6	3	5	3	2	2	6	2	2	1	5	6	2	2	2	4	6	2	2	6	7	4	6	5	6	2	1	1	1	1	1	1	1	1	2	6	1	1	1	1	2	2	4	1
2574	734	1	0	1	1	6	3	5	3	3	5	4	3	2	1	5	4	3	2	1	3	5	4	3	6	6	3	5	4	6	2	1	1	1	1	1	1	1	1	3	5	1	1	1	1	1	1	2	1
2576	735	1	0	1	1	6	3	5	5	5	2	3	3	2	2	4	3	2	4	2	2	5	2	1	7	7	5	5	3	5	1	1	1	1	1	1	1	1	1	1	3	1	1	1	1	1	1	1	1
2582	737	1	0	4	1	4	4	2	2	2	6	7	2	2	2	6	5	2	2	2	2	2	2	2	6	6	2	5	2	6	2	7	4	3	4	3	3	4	4	4	5	4	1	5	5	4	4	5	3
2616	742	1	0	1	2	3	2	-99	-99	-99	-99	-99	-99	-99	-99	-99	-99	-99	-99	-99	-99	-99	-99	-99	-99	-99	-99	-99	-99	-99	-99	2	3	4	3	3	2	2	1	3	3	2	6	3	3	4	3	3	1
2655	745	1	0	4	1	8	6	5	3	3	5	5	3	3	2	6	4	1	2	2	3	4	4	4	6	6	2	4	1	5	2	1	2	2	1	1	1	1	1	2	6	1	1	1	1	2	2	3	2
2656	746	1	0	1	2	6	3	5	6	5	3	5	5	3	3	6	5	2	3	3	3	6	4	2	5	6	5	4	3	6	2	2	2	3	2	1	2	2	2	3	5	2	2	1	1	3	3	3	3
2657	747	1	0	2	1	8	4	5	2	2	5	6	2	3	3	5	6	2	2	2	3	4	3	3	6	6	3	6	3	6	2	1	1	1	1	1	1	1	1	2	3	1	1	1	1	3	1	2	2
2666	748	1	0	4	1	5	4	3	4	2	5	4	3	3	4	6	5	2	3	3	3	4	4	5	5	6	3	3	4	6	3	2	3	2	2	2	1	1	1	6	6	1	2	2	1	1	1	3	2
2671	750	1	0	1	2	6	3	6	3	2	2	5	2	2	3	6	5	2	5	2	2	6	6	6	6	6	5	6	6	6	3	2	2	2	2	2	2	1	1	2	2	1	2	2	1	2	2	2	2
2692	758	1	0	1	2	6	3	5	1	2	1	6	3	2	1	5	1	1	7	1	1	4	1	3	7	7	4	5	7	6	1	1	1	1	1	1	1	1	1	1	2	1	1	1	1	1	1	2	2
2699	761	1	0	2	1	4	4	6	6	4	4	4	3	3	3	6	4	3	4	3	3	5	2	3	6	6	4	6	5	6	3	2	2	3	2	2	2	2	2	3	6	3	1	2	2	5	3	3	2
2702	762	1	0	4	1	5	4	7	4	1	5	5	5	1	1	6	6	1	2	1	4	1	1	1	6	7	3	7	1	7	4	2	3	2	1	1	2	3	2	4	6	1	1	2	1	2	2	6	4
2706	763	1	0	2	2	6	3	5	3	2	4	5	2	3	2	7	4	3	2	2	2	6	3	2	6	7	2	4	4	6	2	1	3	1	1	1	1	1	1	4	6	1	1	2	1	2	2	2	2
2711	764	1	0	1	1	5	7	5	4	2	5	5	2	2	4	6	4	2	1	2	2	3	3	2	7	7	3	5	3	6	1	2	2	1	1	1	1	2	2	2	7	1	1	3	1	1	2	2	2
2732	771	1	1	2	2	7	4	6	3	5	3	5	5	3	5	6	6	2	6	5	6	6	3	3	5	5	5	5	3	5	2	4	5	4	5	5	5	2	3	4	5	5	4	5	5	5	5	5	4
2734	772	1	0	1	1	6	3	5	3	1	5	5	2	3	3	4	5	1	3	1	1	5	4	2	6	7	4	5	3	7	3	1	1	2	1	2	1	1	1	2	6	1	1	1	1	3	1	3	1
2741	776	1	0	1	1	6	3	5	3	4	3	5	4	4	3	5	5	3	4	3	4	4	5	3	6	7	3	4	4	6	3	1	1	1	1	1	1	1	1	2	3	1	1	1	1	2	1	2	1
2742	777	1	0	1	1	6	3	5	2	3	5	6	3	3	3	6	6	1	2	2	3	5	5	3	6	6	3	6	5	6	2	1	1	1	1	1	1	1	1	2	2	1	1	1	1	1	1	1	1
2756	783	1	0	1	1	6	3	5	3	2	6	5	3	3	2	5	5	2	2	2	2	5	3	3	6	6	4	6	3	6	1	1	2	1	1	1	1	1	1	2	1	1	1	1	1	1	1	1	1
2772	789	1	0	1	1	6	3	-99	-99	-99	-99	-99	-99	-99	-99	-99	-99	-99	-99	-99	-99	-99	-99	-99	-99	-99	-99	-99	-99	-99	-99	2	3	2	2	2	2	2	2	3	3	2	1	2	2	3	2	2	2
2786	796	1	0	1	1	8	4	6	3	5	3	4	3	3	3	5	5	1	4	5	3	4	6	1	5	5	5	7	3	6	3	4	4	5	3	3	3	2	3	3	5	2	1	5	3	2	3	4	3
2790	797	1	0	1	1	6	3	6	2	2	3	6	2	2	6	4	3	6	6	3	1	3	2	1	6	6	6	7	3	6	1	7	6	3	1	6	2	4	4	5	7	6	2	2	1	7	6	7	1
2793	799	1	0	1	2	6	3	5	4	1	4	3	1	1	3	2	4	2	4	3	2	1	2	6	4	5	1	3	2	6	1	2	3	3	1	1	2	1	3	3	7	2	2	2	1	4	3	6	4
2805	803	1	1	2	2	3	4	3	5	2	2	3	3	5	3	3	2	1	5	3	2	3	3	2	5	6	5	5	5	5	4	5	6	5	4	4	4	4	5	5	5	4	4	5	5	4	4	3	4
2818	805	1	0	2	1	6	3	5	3	5	6	6	3	3	4	5	6	2	2	3	3	5	4	2	5	5	3	5	6	6	2	1	2	2	2	2	2	2	1	3	3	1	1	1	1	3	2	2	1
2829	809	1	0	1	1	6	3	-99	-99	-99	-99	-99	-99	-99	-99	-99	-99	-99	-99	-99	-99	-99	-99	-99	-99	-99	-99	-99	-99	-99	-99	2	2	2	2	2	2	2	2	3	7	1	1	2	2	5	2	7	3
2830	810	1	0	1	2	8	4	7	2	2	4	5	2	2	2	5	5	1	6	1	2	6	3	2	6	7	2	5	6	5	2	1	1	1	1	2	1	1	1	2	4	1	1	2	1	2	1	1	4
2832	811	1	0	1	2	6	3	6	4	4	5	4	5	4	4	6	4	4	5	3	3	5	3	3	5	5	4	6	5	6	4	2	2	2	3	2	2	1	2	5	5	2	2	3	2	2	2	2	2
2836	812	1	0	1	2	6	3	-99	-99	-99	-99	-99	-99	-99	-99	-99	-99	-99	-99	-99	-99	-99	-99	-99	-99	-99	-99	-99	-99	-99	-99	2	2	3	2	2	3	1	1	2	6	2	1	5	1	2	2	4	3
2838	813	1	0	1	2	5	6	7	5	3	4	5	4	2	3	5	5	1	4	4	3	5	5	5	5	6	5	6	6	6	2	1	1	1	1	1	1	1	1	7	1	1	1	1	1	1	1	4	2
2846	817	1	0	3	1	8	4	5	2	2	1	6	4	3	2	7	4	2	1	3	7	1	5	2	4	5	4	6	4	7	2	1	5	1	1	1	1	1	1	3	4	1	1	1	1	1	1	5	1
2848	818	1	0	2	2	7	5	6	2	1	6	6	1	1	2	7	6	1	2	1	1	1	6	1	7	7	2	6	2	6	2	1	1	1	1	1	1	1	1	2	7	1	1	5	3	1	1	3	2
2856	821	1	1	3	1	8	6	7	1	1	1	4	1	3	4	7	7	1	4	1	4	1	1	1	5	7	4	7	3	4	1	7	7	7	7	7	7	4	7	7	7	1	1	7	7	7	6	7	4
2865	822	1	0	1	2	6	3	2	3	5	1	3	6	3	3	5	4	3	4	2	3	6	5	3	5	6	6	4	6	5	3	2	2	2	4	2	1	1	2	3	4	2	1	3	2	2	2	5	2
2875	827	1	0	1	1	6	3	5	2	5	5	6	3	3	5	3	6	2	3	2	2	5	3	2	6	7	3	6	3	6	1	2	2	2	1	2	1	1	1	2	3	2	1	3	1	2	3	1	1
2888	830	1	0	1	2	7	4	6	5	3	3	5	5	3	3	5	4	3	5	3	3	3	3	3	5	5	3	5	5	5	3	5	4	5	3	3	2	2	3	6	6	2	3	3	2	3	2	5	2
2906	831	1	1	1	2	7	4	-99	-99	-99	-99	-99	-99	-99	-99	-99	-99	-99	-99	-99	-99	-99	-99	-99	-99	-99	-99	-99	-99	-99	-99	2	2	2	2	2	2	2	3	2	5	1	3	3	1	2	2	3	4
2907	832	1	0	1	1	5	4	5	5	6	3	5	3	5	3	6	5	2	6	5	3	5	5	5	6	3	4	6	5	5	3	1	1	2	2	2	2	1	1	2	6	2	1	5	1	5	2	3	2
2915	833	1	0	2	1	5	4	7	4	1	4	7	1	2	1	5	3	1	3	1	1	5	3	2	7	7	4	6	3	7	4	1	1	1	1	1	1	1	1	1	4	1	1	1	1	1	1	1	1
2918	835	1	0	2	2	7	4	5	6	2	4	5	5	3	2	6	4	2	3	2	1	5	2	2	6	6	4	6	2	6	3	3	2	2	1	2	1	1	1	3	6	1	1	1	2	2	2	5	3
2926	838	1	0	1	1	6	3	2	3	5	5	7	2	2	5	5	5	5	1	5	2	5	5	4	6	5	5	6	6	6	3	2	4	4	3	2	3	3	3	3	6	4	3	3	2	4	4	3	3
2932	841	1	0	1	1	6	3	6	6	3	5	4	5	3	3	6	5	2	3	2	2	3	4	2	6	7	3	5	5	7	2	2	3	1	1	2	2	1	1	2	3	1	1	1	1	2	2	2	1
2941	842	1	0	1	1	6	3	5	4	4	6	5	6	3	3	2	6	3	3	6	4	6	3	5	6	3	5	4	4	5	4	1	1	2	1	1	1	1	1	3	4	1	1	1	1	1	1	3	4
2942	843	1	0	1	2	4	5	7	3	1	3	6	2	2	2	5	4	1	1	2	1	4	1	1	7	7	5	5	1	7	1	1	1	1	1	1	1	1	1	3	3	1	1	1	1	1	1	1	1
2943	844	1	0	6	2	8	9	-99	-99	-99	-99	-99	-99	-99	-99	-99	-99	-99	-99	-99	-99	-99	-99	-99	-99	-99	-99	-99	-99	-99	-99	4	4	3	2	2	3	4	4	5	6	4	6	2	2	4	4	6	3
2947	845	1	0	1	1	4	4	5	2	2	3	5	3	3	4	5	4	3	2	2	1	5	4	2	6	6	4	5	1	5	2	2	2	3	2	2	2	2	2	2	6	4	1	2	1	3	3	3	1
2948	846	1	1	2	2	4	4	7	2	3	5	5	2	1	1	6	4	5	2	2	2	3	4	1	5	7	2	6	3	6	1	4	4	4	1	4	6	2	5	6	7	3	5	7	5	7	7	5	4
2956	848	1	0	1	2	3	1	3	5	4	4	3	5	4	5	5	5	4	6	4	5	6	5	3	5	6	4	4	5	5	4	1	3	2	1	1	1	1	1	1	4	1	1	3	1	1	1	3	2
2963	849	1	0	2	1	8	4	-99	-99	-99	-99	-99	-99	-99	-99	-99	-99	-99	-99	-99	-99	-99	-99	-99	-99	-99	-99	-99	-99	-99	-99	4	1	3	5	4	5	1	1	5	6	7	1	1	1	6	2	6	4
2966	851	1	0	1	2	6	3	1	5	5	4	6	5	3	2	6	1	5	4	2	2	6	6	2	5	6	4	5	5	4	1	2	6	2	1	2	1	1	1	2	4	1	1	1	1	1	1	1	1
2975	856	1	0	1	1	6	3	5	5	3	5	5	2	3	4	5	5	2	2	2	2	5	5	4	6	6	3	5	3	5	2	2	2	2	2	2	2	2	2	3	5	2	1	2	2	3	2	3	2
2986	857	1	0	1	1	6	3	7	3	4	3	6	2	2	3	7	4	3	4	2	2	5	6	2	7	7	4	6	3	7	3	1	2	3	2	1	3	1	1	2	6	2	1	2	1	5	3	3	2
2988	858	1	0	1	2	3	2	4	5	3	7	6	5	2	5	2	4	1	1	4	2	7	5	2	6	7	2	7	4	7	2	5	1	2	3	4	3	2	2	3	7	5	2	3	1	1	2	4	1
2991	859	1	0	1	2	6	3	5	4	4	2	5	4	3	2	5	5	2	3	3	2	5	5	1	6	6	5	5	3	6	1	3	4	4	2	4	2	4	3	5	6	3	3	3	4	4	2	5	4
2995	860	1	0	1	2	8	4	-99	-99	-99	-99	-99	-99	-99	-99	-99	-99	-99	-99	-99	-99	-99	-99	-99	-99	-99	-99	-99	-99	-99	-99	2	6	5	4	2	4	1	2	3	7	5	1	1	1	1	2	5	1
2998	861	1	0	1	2	6	3	-99	-99	-99	-99	-99	-99	-99	-99	-99	-99	-99	-99	-99	-99	-99	-99	-99	-99	-99	-99	-99	-99	-99	-99	2	5	5	2	2	3	2	4	4	4	2	3	1	1	2	3	3	2
3009	866	1	0	1	2	6	3	3	4	4	5	3	3	3	3	4	4	2	3	5	5	4	3	2	6	6	4	5	5	5	4	5	4	5	3	5	4	1	4	4	5	5	4	3	5	5	4	5	4
3011	867	1	0	1	1	6	3	-99	-99	-99	-99	-99	-99	-99	-99	-99	-99	-99	-99	-99	-99	-99	-99	-99	-99	-99	-99	-99	-99	-99	-99	1	1	2	2	1	1	1	1	3	5	3	1	4	1	6	4	5	1
3035	869	1	0	1	2	8	4	3	3	3	3	5	3	3	2	3	2	3	3	4	3	3	3	3	5	5	5	3	5	5	2	1	3	3	2	1	2	1	1	2	5	3	2	1	2	2	1	2	2
3036	870	1	0	1	1	6	3	5	5	3	3	5	3	4	3	5	4	2	5	2	2	5	5	3	5	7	3	4	3	5	3	3	3	5	5	3	3	3	3	2	6	5	2	2	3	5	3	3	3
3039	872	1	0	1	1	6	3	6	7	3	4	6	7	4	3	4	6	2	4	6	6	3	4	3	6	6	4	7	3	6	4	2	3	3	2	2	2	1	2	3	7	5	4	3	1	5	5	5	4
3043	874	1	0	1	1	6	3	5	5	2	5	5	3	3	3	5	4	2	4	3	4	5	3	2	5	7	3	5	4	6	2	2	2	4	2	2	2	1	1	5	7	2	3	2	1	4	2	5	4
3046	877	1	0	1	2	6	3	6	5	3	3	3	2	2	3	6	2	6	5	3	2	5	3	3	5	7	4	2	3	5	2	2	4	5	2	2	2	1	2	3	5	3	1	6	2	3	2	3	2
3049	878	1	0	1	1	6	3	6	5	2	3	6	2	2	2	5	6	3	3	2	2	5	2	2	6	6	5	5	2	6	3	2	2	2	2	2	1	1	2	4	7	2	2	5	1	2	1	6	2
3051	879	1	0	1	1	6	3	6	3	3	3	4	3	3	2	5	4	3	5	1	3	5	3	1	4	6	5	5	2	6	3	2	4	1	2	1	1	1	1	2	5	1	1	1	1	2	2	3	1
3060	882	1	0	1	1	6	3	-99	-99	-99	-99	-99	-99	-99	-99	-99	-99	-99	-99	-99	-99	-99	-99	-99	-99	-99	-99	-99	-99	-99	-99	1	2	3	2	1	2	2	2	3	5	2	2	2	2	3	2	5	4
3063	883	1	0	1	3	6	3	7	5	4	5	5	6	3	2	6	4	1	2	2	5	6	5	5	5	6	4	6	4	6	2	1	2	2	2	2	2	1	1	2	6	1	1	1	1	3	1	1	1
3067	884	1	0	1	2	6	3	5	5	3	3	5	3	4	3	6	5	3	5	3	2	6	4	4	5	5	4	-99	-99	-99	-99	1	1	1	1	1	1	1	1	2	4	3	7	3	1	2	2	2	3
3068	885	1	1	1	1	6	3	6	4	4	5	5	4	3	3	4	5	4	4	3	2	4	4	5	6	5	4	5	4	5	4	1	1	1	1	1	1	1	2	4	6	4	4	5	1	4	4	4	4
3070	887	1	0	1	1	5	4	7	4	2	3	6	2	3	3	5	5	3	5	1	4	4	3	2	7	7	7	7	3	7	3	3	2	3	1	3	2	4	1	4	6	2	1	1	1	3	3	5	2
3071	888	1	0	1	1	6	3	7	2	1	2	3	2	3	2	7	6	1	5	1	5	6	1	1	6	6	5	3	1	7	1	2	1	2	2	2	2	1	1	3	6	1	1	3	1	1	2	2	5
3075	889	1	0	1	1	6	3	4	1	1	5	6	1	1	2	6	4	1	3	1	1	4	2	1	6	7	4	5	1	5	1	4	2	5	2	2	2	1	1	4	7	4	2	2	3	4	2	3	3
3084	893	1	0	1	1	6	3	4	4	3	4	4	3	3	4	4	6	2	4	3	5	3	4	3	5	6	4	5	3	5	4	1	1	1	2	1	1	1	1	5	4	1	1	1	1	2	2	2	2
3086	895	1	0	1	1	6	3	5	3	3	3	3	3	4	3	6	6	2	3	3	2	5	5	5	5	5	4	5	5	5	2	1	1	1	2	1	1	1	1	2	5	1	1	2	1	1	1	2	1
3091	896	1	0	1	2	5	2	5	5	2	2	3	4	3	4	5	5	1	2	2	5	6	4	2	6	6	4	5	3	6	2	2	4	1	1	2	2	1	1	5	5	1	1	1	1	3	1	3	1
3092	897	1	0	1	1	6	3	4	4	2	4	5	3	4	3	6	4	2	4	2	2	5	4	1	7	5	4	5	4	5	1	1	4	4	3	1	1	1	2	3	6	4	2	2	2	1	2	4	2
3094	899	1	0	1	1	6	3	5	3	5	6	6	3	2	4	5	5	2	5	5	2	5	5	2	7	6	5	6	1	6	4	3	3	2	2	2	3	1	1	3	6	4	6	2	2	6	6	3	1
3096	900	1	0	1	1	6	3	6	3	2	5	6	2	2	3	6	4	4	3	2	2	6	3	4	6	6	4	6	3	6	2	2	3	1	3	1	1	1	1	3	6	5	2	3	2	3	1	2	1
3100	902	1	0	1	1	6	3	-99	-99	-99	-99	-99	-99	-99	-99	-99	-99	-99	-99	-99	-99	-99	-99	-99	-99	-99	-99	-99	-99	-99	-99	2	2	2	3	1	1	1	1	3	7	1	1	1	1	5	3	3	4
3101	903	1	0	1	1	6	3	5	2	2	4	6	2	3	2	5	5	2	3	2	2	4	3	2	6	7	4	6	3	6	3	2	4	3	3	2	4	1	2	2	5	5	4	2	6	7	5	4	3
3102	904	1	0	1	1	6	3	6	4	4	4	7	4	2	2	6	6	3	4	2	2	5	2	2	6	6	4	6	2	5	2	1	4	1	1	1	4	1	1	4	4	1	1	1	1	1	1	2	1
3105	906	1	0	1	2	6	3	5	3	2	5	6	3	2	2	6	5	5	2	2	3	6	4	2	6	6	3	5	3	5	2	2	2	1	1	1	1	1	1	2	3	1	1	1	1	2	1	1	2
3108	908	1	0	1	1	6	3	5	3	2	3	5	3	3	2	5	4	2	2	3	3	5	3	3	6	6	4	4	3	5	2	2	3	2	2	2	2	2	2	3	4	2	2	2	2	4	3	2	1
3109	909	1	0	1	1	6	3	5	5	3	3	5	4	4	3	5	5	2	4	3	2	5	4	3	6	6	4	6	5	6	4	3	4	4	4	3	3	4	5	5	5	4	2	2	4	5	5	5	4
3116	910	1	0	1	1	6	3	5	2	2	5	5	3	4	3	5	4	1	2	1	1	5	3	2	6	7	3	5	2	7	3	2	1	1	1	1	1	1	1	3	5	1	1	1	1	1	2	3	1
3120	912	1	0	2	1	6	3	3	3	3	3	5	4	2	2	6	5	1	4	3	2	5	4	1	6	6	4	6	4	5	3	1	2	2	1	1	1	1	1	2	6	1	1	2	1	3	2	3	4
3122	913	1	0	1	1	6	3	5	5	6	3	5	5	6	3	6	4	3	5	2	5	5	3	3	5	5	5	3	3	6	2	1	3	1	1	1	2	1	1	2	3	1	1	2	1	3	2	2	5
3123	914	1	0	1	1	6	3	5	2	2	4	5	3	3	2	5	5	2	2	2	2	5	5	4	6	5	3	6	4	5	2	2	2	2	2	3	2	1	1	4	5	2	2	1	2	5	3	4	2
3125	915	1	0	1	1	6	3	6	2	2	5	5	2	2	2	6	4	1	3	1	2	5	3	4	7	6	3	5	3	7	1	1	1	1	1	1	1	1	1	3	6	1	2	1	1	5	3	3	1
3126	916	1	0	1	1	6	3	4	3	3	3	5	3	3	4	4	6	3	2	4	2	4	3	1	6	6	4	6	3	6	2	1	1	1	1	1	1	1	1	2	7	1	1	2	1	3	1	2	2
3129	918	1	0	3	1	9	7	5	2	2	6	6	2	3	2	7	2	1	1	1	1	6	2	3	6	6	2	5	4	6	1	1	1	1	1	1	1	1	1	3	5	2	2	1	1	5	3	1	3
3130	919	1	0	1	1	6	3	2	3	2	5	6	3	2	1	6	4	2	2	2	1	4	1	5	7	6	4	7	4	7	1	4	2	3	3	2	2	1	2	3	4	3	2	2	2	3	3	3	2
3131	920	1	1	1	1	6	3	6	2	3	4	5	2	3	4	6	5	4	2	2	5	4	4	6	6	6	4	6	4	6	4	2	5	5	3	2	4	1	3	6	6	6	3	4	5	6	6	6	3
3132	921	1	0	1	1	6	3	5	3	3	3	5	3	3	3	5	5	2	3	3	3	5	4	4	6	6	3	6	6	6	2	1	1	1	1	1	2	1	1	3	6	2	1	2	1	3	3	3	1
3134	922	1	0	1	2	6	3	5	4	2	2	4	3	2	2	5	5	2	6	3	2	4	3	3	6	6	5	4	5	5	2	2	4	2	1	2	2	1	2	2	5	2	1	1	2	2	2	3	2
3136	923	1	0	1	1	6	3	3	5	4	4	5	3	3	2	3	2	1	2	2	5	5	5	2	5	5	4	5	5	6	3	1	1	3	3	1	2	1	1	3	5	2	1	3	1	2	2	3	3
3137	924	1	0	2	2	8	4	5	5	3	3	5	4	3	3	5	4	4	3	4	3	5	4	2	5	5	5	5	4	5	2	2	5	2	2	2	2	2	2	3	6	1	1	1	1	2	2	5	2
3138	925	1	0	1	1	6	3	6	3	3	2	6	2	2	2	6	6	3	5	3	2	6	3	1	6	7	6	4	1	5	1	1	1	1	2	1	1	1	1	2	1	1	1	2	1	1	1	2	3
3139	926	1	0	1	2	6	3	5	6	5	2	5	4	4	3	6	5	4	6	4	3	4	6	1	5	5	4	5	4	5	5	1	2	1	1	1	1	1	1	1	1	1	1	1	1	1	1	2	2
3140	927	1	0	2	1	7	4	-99	-99	-99	-99	-99	-99	-99	-99	-99	-99	-99	-99	-99	-99	-99	-99	-99	-99	-99	-99	-99	-99	-99	-99	1	5	1	1	1	1	1	1	3	7	1	1	1	1	1	1	1	1
3145	928	1	0	1	1	6	3	5	1	2	5	5	3	4	1	7	5	1	2	1	1	5	1	1	5	5	3	5	1	7	2	1	1	1	1	1	1	1	1	2	2	1	1	1	1	1	1	1	1
3146	929	1	0	1	1	6	3	5	3	2	3	5	2	2	2	6	5	2	2	2	2	5	2	6	6	6	5	7	4	6	2	1	2	2	2	2	2	1	1	2	7	1	1	1	1	2	2	2	4
3148	930	1	0	1	1	6	3	5	3	3	6	5	3	3	2	5	4	2	2	2	4	5	3	2	6	6	3	5	5	5	2	2	3	4	1	1	1	1	1	3	7	2	1	3	1	1	1	3	3
3149	931	1	0	1	1	6	3	3	5	3	6	5	3	2	3	6	5	2	3	4	2	5	3	1	6	7	4	5	3	6	2	2	3	1	3	2	1	1	2	3	7	1	1	2	1	3	2	4	3
3151	932	1	0	1	1	6	3	5	6	3	2	5	6	2	2	6	1	1	6	1	2	7	5	3	7	6	2	6	5	6	2	1	5	1	1	1	1	1	1	3	1	1	1	1	1	4	1	2	1
3152	933	1	0	1	1	6	3	2	5	4	4	4	2	2	2	5	2	2	2	3	2	4	2	2	5	5	4	2	4	5	1	1	1	2	1	1	1	1	1	3	1	1	1	1	1	5	1	5	1
3153	934	1	0	1	2	6	3	5	3	4	5	2	3	3	5	5	2	2	3	3	2	5	4	3	5	6	5	5	2	5	2	3	3	1	2	2	2	1	1	2	5	2	1	1	1	1	1	2	2
3154	935	1	0	1	1	6	3	6	2	2	5	7	2	1	1	6	6	1	4	1	3	6	3	2	7	7	3	7	3	7	2	1	2	2	2	1	3	1	3	3	6	1	1	2	2	5	3	3	2
3180	938	1	0	2	1	7	4	5	4	3	5	5	2	4	3	4	4	1	3	2	4	4	5	1	6	6	6	6	3	6	3	2	3	3	5	1	3	1	2	5	6	5	4	2	4	5	5	2	2
3182	940	1	0	3	2	4	4	4	2	2	5	5	4	4	4	6	4	2	2	2	2	6	4	2	6	6	5	5	5	6	4	1	1	2	1	2	2	4	2	3	3	1	1	3	2	5	2	3	2
3183	941	1	0	1	1	6	3	-99	-99	-99	-99	-99	-99	-99	-99	-99	-99	-99	-99	-99	-99	-99	-99	-99	-99	-99	-99	-99	-99	-99	-99	2	5	4	2	3	3	3	3	4	7	3	1	1	2	3	4	5	4
3185	942	1	0	1	1	6	3	3	5	5	3	5	2	3	3	5	5	5	5	6	3	5	5	3	5	6	4	6	5	6	3	1	2	3	2	2	2	1	1	3	3	1	1	1	1	1	2	5	1
3187	943	1	0	1	2	6	3	5	2	2	5	5	6	3	3	5	5	3	3	3	4	4	4	4	5	6	3	5	4	5	3	1	1	1	1	1	1	1	1	2	4	2	6	2	1	4	2	3	2
3189	945	1	0	2	1	6	3	5	3	3	5	5	3	3	3	5	6	1	3	5	1	6	5	4	5	5	3	5	1	5	2	1	1	1	1	1	1	1	1	2	7	1	1	1	1	1	1	1	1
3192	947	1	0	1	1	6	3	6	5	4	7	6	2	2	4	7	6	1	2	2	3	5	2	1	7	7	4	7	5	7	1	1	1	1	1	1	1	1	1	3	6	1	1	1	1	1	2	2	1
3193	948	1	0	2	1	6	3	2	2	2	2	2	2	2	5	5	2	2	2	2	2	5	2	4	5	6	2	5	2	6	3	1	1	1	3	1	1	4	1	2	6	1	1	1	1	2	2	2	4
3198	950	1	0	1	1	6	3	7	4	2	5	5	1	2	1	7	1	1	3	1	1	4	1	1	7	7	3	6	2	6	1	1	1	1	2	1	1	1	2	4	6	2	4	1	1	5	3	2	1
3202	951	1	0	1	1	5	4	-99	-99	-99	-99	-99	-99	-99	-99	-99	-99	-99	-99	-99	-99	-99	-99	-99	-99	-99	-99	-99	-99	-99	-99	2	4	2	2	2	2	1	2	3	2	1	1	1	2	3	2	2	3
3203	952	1	0	2	1	6	3	5	4	3	4	5	3	2	3	6	5	2	2	3	3	5	3	4	6	6	4	6	5	6	3	1	1	1	2	1	1	1	1	2	4	1	1	1	1	4	2	2	4
3205	953	1	0	4	2	8	4	6	2	1	7	5	1	2	1	7	5	1	2	1	1	7	6	1	6	7	2	7	6	7	1	1	1	1	1	1	1	1	3	3	6	1	1	1	1	2	1	6	1
3207	954	1	0	1	1	6	3	5	3	2	5	6	2	3	1	5	6	1	3	1	3	5	3	1	7	6	3	7	4	6	1	1	2	2	1	1	1	1	1	2	6	1	1	1	1	1	1	2	1
3216	955	1	0	2	2	7	4	7	3	1	2	4	1	1	1	7	1	1	7	1	1	5	1	1	7	7	4	7	1	7	1	7	1	1	1	1	1	1	1	1	1	1	1	1	1	1	1	1	1
3220	956	1	0	1	2	6	3	5	5	2	4	5	2	2	1	1	4	2	1	1	2	4	5	1	6	7	5	5	2	6	1	1	1	1	1	1	1	1	1	2	6	2	1	2	1	2	1	1	1
3221	957	1	0	4	1	7	6	2	2	2	6	2	2	2	2	6	2	2	2	2	2	2	2	2	2	2	2	5	2	3	2	2	2	2	2	2	2	2	2	5	6	2	2	2	2	4	2	2	2
3222	958	1	0	2	1	6	3	6	2	2	4	5	4	2	2	6	4	1	4	3	4	6	4	2	6	7	5	6	4	6	1	1	1	2	1	2	1	1	1	3	4	1	1	2	1	3	3	3	1
3227	959	1	0	1	2	4	4	5	4	4	6	6	4	3	3	7	5	4	3	3	2	5	5	4	6	6	3	6	4	6	2	2	1	2	2	2	2	1	1	2	5	1	1	2	2	1	1	1	1
3229	960	1	0	4	2	4	4	6	2	2	6	5	2	2	4	6	5	2	2	2	2	5	2	3	6	6	2	6	3	6	2	3	3	3	3	3	2	3	3	4	6	3	2	5	2	2	2	3	3
3232	962	1	0	1	1	6	3	5	3	4	3	5	2	2	3	5	1	2	2	3	2	5	3	4	5	5	4	6	5	7	2	1	1	1	1	1	1	1	1	2	3	1	7	2	1	2	1	2	1
3237	966	1	0	1	1	6	3	5	4	3	2	6	4	3	2	5	4	5	5	3	2	5	3	3	6	6	5	6	3	6	3	1	1	2	1	2	1	1	1	4	6	1	1	2	1	2	1	2	3
3239	967	1	0	5	1	8	4	4	6	2	6	4	4	5	2	6	4	1	3	2	4	5	6	6	5	6	4	4	3	5	4	2	4	2	2	2	2	2	4	4	6	4	2	4	1	2	4	4	6
3249	968	1	0	2	1	9	4	5	5	4	6	6	3	3	3	6	4	3	3	2	3	5	4	3	6	7	5	5	5	6	3	3	4	2	2	2	3	3	3	4	6	4	1	1	3	5	5	5	3
3251	970	1	1	1	1	6	3	6	6	3	2	3	4	4	3	6	4	4	4	3	3	5	5	3	5	5	5	6	4	5	3	3	5	3	3	3	4	3	4	4	7	6	4	4	5	6	6	6	4
3256	973	1	0	2	3	6	3	5	3	4	5	5	2	3	4	5	4	2	3	1	2	4	4	3	6	6	4	5	4	6	2	1	2	1	1	1	1	1	1	3	3	1	1	1	1	4	3	2	1
3257	974	1	0	1	1	6	3	3	3	3	2	4	4	4	3	4	4	3	2	3	4	5	4	4	4	5	6	4	4	4	3	1	2	1	1	1	1	1	1	2	4	1	1	2	1	2	1	1	1
3258	975	1	0	1	1	7	4	5	3	3	5	6	3	4	3	7	6	2	2	4	3	7	3	3	6	5	3	5	4	7	2	1	2	2	1	1	1	1	1	3	3	1	1	1	1	2	1	2	1
3266	977	1	0	1	1	6	3	5	3	1	5	6	1	2	3	7	5	1	5	3	3	6	2	2	6	6	5	6	5	7	3	5	1	3	3	2	4	2	2	3	6	1	1	1	1	3	2	3	2
3273	979	1	0	1	1	6	3	5	3	3	2	5	4	3	3	4	4	2	5	3	2	3	4	2	5	5	5	6	2	5	4	2	4	3	2	2	2	3	2	4	6	3	1	4	2	5	4	4	3
3283	980	1	1	1	1	6	3	6	3	2	5	3	3	3	1	7	6	3	2	1	3	6	5	3	7	7	3	7	2	7	2	5	4	6	3	3	6	2	6	7	7	3	5	5	3	7	7	7	4
3287	982	1	0	1	1	6	3	5	4	2	2	5	3	2	2	4	3	1	5	2	1	5	3	3	5	5	5	5	4	5	2	2	1	1	1	1	1	1	1	3	4	1	1	1	1	3	1	2	1
3288	983	1	0	1	1	6	3	3	5	6	3	5	4	3	2	6	3	4	6	4	5	6	6	3	4	6	5	6	5	6	3	2	5	3	2	2	2	1	2	4	6	2	2	2	2	5	5	5	3
3290	984	1	0	1	1	6	3	3	5	4	2	5	3	3	3	5	5	2	5	2	5	6	5	3	6	6	6	5	4	6	3	2	5	2	3	2	2	1	1	2	4	1	2	4	3	1	2	4	2
3291	985	1	0	1	2	6	3	2	2	2	2	2	3	3	4	2	1	1	1	2	3	1	1	1	2	2	1	4	3	2	2	5	2	5	3	5	3	5	4	5	5	3	5	4	3	2	3	3	2
3295	987	1	0	2	1	6	3	5	3	3	5	6	3	3	3	5	6	1	2	1	3	3	2	1	6	6	3	6	5	6	3	1	1	2	1	1	2	1	2	3	4	2	2	2	2	5	3	3	4
3306	991	1	0	1	1	6	3	6	5	5	5	5	2	3	2	7	5	2	3	3	5	7	5	2	5	6	5	3	5	6	5	2	3	2	1	2	2	1	1	3	2	2	1	1	1	3	2	2	2
3319	993	1	0	1	2	6	3	7	4	4	4	6	1	1	1	7	6	2	4	1	1	4	5	7	7	7	1	3	4	6	1	4	2	3	1	3	5	4	1	2	7	1	1	4	6	1	1	3	4
3325	995	1	0	1	1	6	3	-99	-99	-99	-99	-99	-99	-99	-99	-99	-99	-99	-99	-99	-99	-99	-99	-99	-99	-99	-99	-99	-99	-99	-99	1	3	1	1	1	2	1	1	2	2	1	1	1	1	5	3	5	1
3327	997	1	0	2	2	8	4	6	3	1	7	6	1	2	2	6	6	2	1	2	1	5	5	2	7	7	2	6	5	7	2	2	6	3	1	2	1	1	2	3	7	1	1	1	1	3	2	2	2
3331	998	1	0	1	1	6	3	5	6	3	4	4	2	3	1	5	6	2	4	2	3	6	3	2	6	6	4	5	5	6	3	1	2	1	1	1	1	1	1	3	5	1	1	3	1	2	2	2	1
3339	1000	1	0	1	1	6	3	5	5	3	4	5	3	3	3	6	5	2	3	3	3	6	3	5	5	6	4	5	3	6	3	2	2	2	2	2	2	2	2	3	3	2	1	5	2	2	2	2	2
3340	1001	1	0	1	1	6	3	7	2	2	3	5	3	1	1	7	6	2	3	1	1	5	5	4	7	7	3	7	3	7	1	1	1	3	1	1	1	1	1	5	4	1	1	2	1	1	1	1	4
3349	1002	1	0	1	1	6	3	6	4	2	5	7	1	3	1	7	6	1	1	1	2	7	5	1	7	7	5	7	3	7	1	1	1	1	1	1	1	1	1	2	7	1	1	1	1	5	1	1	1
3351	1003	1	0	4	2	10	5	5	5	3	5	4	6	3	1	6	4	4	3	3	5	6	3	2	6	6	2	5	5	6	2	3	4	2	4	2	5	1	4	3	7	6	2	3	3	7	5	7	4
3353	1005	1	1	2	1	4	4	3	2	2	4	3	2	2	4	3	5	2	2	2	1	2	2	1	6	6	3	6	3	6	1	4	4	4	6	4	7	4	6	6	6	6	6	3	6	6	7	5	4
3355	1006	1	1	1	1	7	7	1	1	-99	2	2	3	2	-99	3	1	1	1	1	1	1	1	1	1	1	1	1	1	1	1	1	1	1	1	1	1	1	1	7	1	1	1	1	1	1	1	1	1
3356	1007	1	0	1	1	6	3	5	5	5	5	5	3	5	4	4	5	3	3	4	4	5	5	4	6	5	5	4	5	6	3	5	4	5	3	5	3	2	3	5	5	3	1	1	3	3	3	3	4
3363	1011	1	0	1	1	6	3	5	5	3	4	5	2	3	3	6	5	1	1	2	3	5	1	1	6	6	5	5	1	5	1	1	1	1	1	1	1	1	1	2	4	1	1	1	1	2	2	2	1
3368	1012	1	0	2	1	4	4	-99	-99	-99	-99	-99	-99	-99	-99	-99	-99	-99	-99	-99	-99	-99	-99	-99	-99	-99	-99	-99	-99	-99	-99	2	1	3	1	2	1	4	4	4	4	1	1	2	1	1	1	2	1
3370	1013	1	0	2	2	7	4	6	2	2	6	5	4	2	2	6	5	1	2	2	2	5	5	1	7	7	2	6	5	7	2	1	3	2	1	1	1	1	2	5	6	2	2	2	1	4	4	3	3
3376	1015	1	0	1	1	6	3	-99	-99	-99	-99	-99	-99	-99	-99	-99	-99	-99	-99	-99	-99	-99	-99	-99	-99	-99	-99	-99	-99	-99	-99	1	3	3	3	3	4	1	2	3	7	2	2	3	1	5	5	5	1
3387	1018	1	0	1	1	6	3	5	5	3	6	2	3	3	2	5	2	2	1	5	2	5	3	5	5	6	3	5	4	6	1	1	1	1	1	1	1	1	1	2	3	1	1	1	1	1	1	1	1
3389	1019	1	0	1	1	6	3	-99	-99	-99	-99	-99	-99	-99	-99	-99	-99	-99	-99	-99	-99	-99	-99	-99	-99	-99	-99	-99	-99	-99	-99	1	2	2	2	2	2	1	1	2	5	1	1	1	1	3	2	4	1
3400	1021	1	0	3	2	99	4	5	2	2	5	5	3	2	2	5	3	2	2	2	2	5	5	4	6	6	3	5	4	5	2	1	2	2	1	1	6	1	1	6	3	2	1	1	1	2	2	2	1
3405	1024	1	0	1	1	6	3	-99	-99	-99	-99	-99	-99	-99	-99	-99	-99	-99	-99	-99	-99	-99	-99	-99	-99	-99	-99	-99	-99	-99	-99	1	1	1	2	1	1	1	1	5	6	3	1	3	1	3	3	3	1
3406	1025	1	0	1	2	6	3	6	2	2	6	5	2	2	4	4	4	2	2	4	3	5	4	1	6	6	4	5	4	7	2	1	1	1	1	1	1	1	1	5	5	1	1	1	1	3	1	2	2
3411	1026	1	0	2	1	8	4	5	3	2	5	6	3	2	2	5	6	2	2	2	2	4	4	5	6	6	3	6	3	6	3	2	1	2	2	1	2	2	2	2	5	2	1	1	1	2	2	4	3
3412	1027	1	0	1	1	4	4	5	3	3	3	3	5	4	2	4	5	3	3	3	3	2	3	2	6	6	4	5	5	5	3	3	2	3	1	2	2	1	3	4	3	2	1	1	3	2	2	3	2
3432	1034	1	0	2	1	8	6	3	3	5	5	5	5	3	5	3	5	3	3	3	3	4	3	3	5	6	4	6	3	5	3	3	3	2	2	2	2	2	2	3	5	1	1	1	1	2	2	3	3
3435	1035	1	0	4	1	3	8	5	1	2	2	5	2	1	2	7	5	2	1	2	2	2	3	3	6	6	3	6	3	6	2	3	5	5	1	3	1	3	1	3	5	1	1	1	1	1	1	5	1
3448	1037	1	0	2	2	4	4	5	3	2	5	5	2	2	2	6	6	2	3	2	2	5	4	2	7	6	3	7	4	7	3	3	3	2	2	3	3	3	2	4	5	2	3	2	2	2	2	3	4
3470	1042	1	1	1	2	1	4	2	2	2	2	2	2	2	2	2	2	2	2	2	2	2	2	2	2	2	2	2	2	2	2	6	4	4	4	4	4	4	4	5	4	4	4	4	4	4	4	4	4
3552	1052	1	0	1	2	8	4	6	6	2	5	5	2	3	2	6	6	3	3	2	2	4	5	2	6	6	3	5	2	6	2	1	2	2	2	1	1	1	1	5	6	1	2	2	1	2	2	2	1
3565	1053	1	0	2	1	8	4	5	2	1	1	3	1	2	1	1	2	1	1	1	3	4	4	2	6	6	1	5	5	5	1	1	1	2	1	1	1	1	1	4	6	1	1	1	1	1	1	5	4
3575	1056	1	0	3	2	9	4	5	3	3	2	5	3	3	1	6	4	1	3	2	4	6	4	1	6	6	5	6	5	5	2	1	1	1	1	1	1	1	1	3	3	1	1	1	1	2	2	2	1
3576	1057	1	0	1	1	6	3	5	2	1	2	6	2	2	1	4	4	2	4	1	4	6	5	4	7	7	5	7	4	7	3	1	1	1	1	1	1	1	1	1	4	1	1	1	1	2	1	1	1
3580	1058	1	0	2	2	8	4	5	5	3	3	5	3	3	2	7	3	2	3	3	2	6	4	3	6	6	5	5	5	7	2	1	2	1	1	1	1	1	1	2	6	1	1	1	1	1	1	1	2
3582	1059	1	0	4	2	8	4	6	2	3	5	6	2	3	2	7	5	1	2	2	2	5	3	2	6	7	2	7	5	6	1	1	2	1	2	1	2	2	1	2	6	2	1	2	1	2	2	6	2
3603	1060	1	0	3	1	3	4	6	2	2	2	6	2	3	2	7	6	2	3	2	2	5	3	6	6	6	5	5	3	6	6	2	2	2	2	2	2	2	2	2	5	2	1	1	1	2	2	3	2
3615	1062	1	1	2	1	8	4	6	5	2	3	5	3	3	1	6	5	3	3	2	3	5	5	2	6	7	3	5	2	6	2	3	6	6	7	3	7	5	5	5	7	7	4	5	5	6	6	7	5
3634	1066	1	0	1	2	99	4	6	6	6	3	5	5	3	2	6	4	5	3	3	1	6	5	2	5	6	3	7	3	7	2	6	1	2	2	4	1	2	2	2	6	1	1	1	2	5	2	6	1
3648	1071	1	0	1	2	6	3	7	6	2	5	5	3	2	3	5	5	6	3	3	5	5	3	1	6	7	3	5	3	6	2	2	1	3	1	2	2	1	2	3	3	1	1	1	1	3	3	3	3
3649	1072	1	0	1	1	6	3	6	3	3	4	6	4	3	2	6	3	1	2	2	2	5	3	1	6	6	4	5	4	6	1	1	1	1	1	1	1	1	1	2	6	1	1	1	1	3	2	2	4
3650	1073	1	0	2	2	7	4	5	3	3	2	6	4	3	2	5	5	4	3	2	1	6	4	2	5	6	6	5	4	6	4	2	2	2	2	2	2	3	2	3	5	2	1	1	3	2	3	4	4
3654	1074	1	0	1	1	6	3	6	3	5	6	5	3	2	3	6	4	2	3	2	2	6	5	2	4	6	3	6	4	6	1	2	2	3	3	3	2	2	3	4	5	2	1	3	3	5	3	5	4
3655	1075	1	0	1	2	5	5	6	3	2	6	5	4	2	3	4	5	3	3	2	2	6	4	4	6	6	3	6	4	6	3	1	1	2	6	4	6	3	3	3	6	2	2	2	2	2	2	5	3
3658	1076	1	0	3	1	4	4	5	3	2	4	4	2	2	2	5	4	2	2	2	2	5	3	3	6	6	4	5	5	5	3	2	2	2	2	2	2	2	2	5	4	2	2	4	2	3	2	4	3
3663	1079	1	1	2	1	5	4	6	5	2	2	6	1	2	2	2	2	2	2	1	2	2	2	2	6	6	2	5	2	4	1	2	6	4	2	2	2	2	4	6	7	6	2	6	5	6	6	6	4
3665	1081	1	0	1	1	6	3	3	6	3	3	5	4	4	3	6	6	5	5	2	5	5	4	6	6	6	4	4	5	7	3	1	2	3	2	2	2	1	1	2	6	1	1	1	3	1	3	4	3
3671	1082	1	1	1	2	6	3	6	2	2	7	6	2	2	2	6	5	5	2	2	2	5	4	1	6	6	3	6	3	6	2	4	7	4	5	4	5	2	3	5	7	3	5	5	5	6	5	3	2
3684	1083	1	0	1	1	6	3	3	4	2	2	4	4	7	4	5	3	1	2	5	4	4	4	5	4	3	4	3	5	3	3	3	1	1	1	1	1	1	1	7	3	3	1	1	1	1	1	1	1
3686	1084	1	1	2	2	8	4	5	3	3	7	6	2	3	1	6	6	2	2	1	3	5	6	4	6	7	5	7	1	7	3	4	6	5	5	4	5	3	3	5	7	2	3	7	6	5	4	5	3
3687	1085	1	0	2	2	3	4	1	4	3	4	3	3	5	5	1	3	4	1	6	5	3	1	3	3	5	1	6	5	5	1	2	3	1	1	1	1	2	4	3	7	1	1	1	3	4	5	6	1
3691	1087	1	0	2	1	8	4	6	1	1	6	6	2	2	2	7	4	2	2	2	2	2	2	1	6	6	2	6	2	6	2	3	3	3	2	3	2	2	1	3	6	2	3	2	2	3	3	4	4
3717	1093	1	0	2	1	6	3	5	1	3	4	6	2	4	4	5	4	1	1	1	1	4	4	1	6	6	4	6	2	6	1	1	1	1	1	1	1	1	1	3	7	1	1	4	1	5	5	5	1
3721	1096	1	0	5	1	8	4	4	1	1	1	5	1	2	1	4	1	1	5	1	1	4	4	1	7	7	5	5	4	5	1	1	1	1	1	1	1	1	1	2	1	1	1	1	1	2	1	1	1
3722	1097	1	0	1	2	6	3	5	3	2	2	5	2	2	2	7	6	3	2	3	7	3	5	1	7	5	4	6	2	7	1	3	3	3	2	3	3	2	2	5	5	4	2	5	7	5	5	5	5
3723	1098	1	0	1	1	6	3	7	3	5	6	3	1	2	2	7	6	3	2	5	5	7	6	2	6	7	2	6	2	7	1	1	7	3	3	2	2	1	1	3	7	2	1	2	3	4	4	3	4
3730	1099	1	0	5	1	5	4	6	5	3	4	4	3	3	2	6	5	3	3	3	2	2	5	4	5	6	3	4	2	5	2	2	2	2	2	2	2	1	1	4	7	2	2	5	2	3	2	6	4
3738	1103	1	0	1	1	6	3	6	3	3	5	5	4	2	3	1	5	2	5	2	3	5	5	4	5	6	3	6	4	6	2	1	2	2	2	2	2	2	1	2	5	4	1	3	2	2	2	2	4
3752	1106	1	0	2	2	8	7	5	5	4	6	5	3	5	3	5	4	5	4	4	5	5	5	3	5	5	4	4	5	5	3	1	3	2	1	2	1	1	1	2	6	1	1	2	1	2	2	2	3
3760	1108	1	0	3	1	5	4	-99	-99	-99	-99	-99	-99	-99	-99	-99	-99	-99	-99	-99	-99	-99	-99	-99	-99	-99	-99	-99	-99	-99	-99	2	2	2	2	2	2	2	2	4	6	2	2	2	2	6	2	6	2
3762	1109	1	0	4	1	8	4	5	1	2	6	6	1	2	3	6	6	1	2	2	1	4	1	1	7	7	4	5	5	6	2	2	2	3	1	1	5	1	4	4	7	2	1	1	4	6	6	4	2
3767	1110	1	0	5	1	8	4	5	6	3	4	5	4	3	2	7	4	1	3	2	1	5	5	4	6	7	3	6	3	6	3	1	3	2	1	1	1	1	1	5	4	1	2	1	6	1	1	2	2
3771	1111	1	0	1	2	8	4	7	3	2	3	6	3	2	3	3	6	3	2	3	2	3	5	3	6	6	5	6	6	6	2	1	2	2	3	1	1	2	1	5	6	5	1	1	1	2	2	5	1
3777	1112	1	0	1	1	6	3	6	3	2	5	5	4	2	2	6	5	2	2	1	2	5	3	3	6	7	3	5	3	6	2	3	2	3	2	3	2	4	2	4	7	2	1	2	2	3	4	5	4
3779	1113	1	0	1	1	6	3	7	7	7	2	6	3	3	5	6	2	1	2	1	3	5	5	7	7	6	2	2	2	5	3	7	7	7	7	5	7	4	6	7	7	3	6	5	7	7	7	7	4
3782	1114	1	0	1	1	6	3	5	3	2	1	5	3	2	2	6	2	1	2	2	3	5	4	6	6	6	2	6	5	6	2	2	3	2	3	2	2	1	1	4	2	1	7	3	2	3	2	2	1
3789	1116	1	0	1	1	8	8	5	3	3	3	5	3	3	3	4	5	3	4	3	3	2	5	2	5	6	4	5	3	6	2	2	1	1	1	1	1	1	1	2	4	2	1	1	1	3	2	3	3
3790	1117	1	0	1	2	8	8	5	2	2	5	6	2	2	2	6	2	1	4	3	2	6	4	3	6	6	5	6	6	7	1	1	1	1	1	1	1	1	1	2	2	1	1	1	1	1	1	1	1
3801	1121	1	0	3	2	8	4	-99	-99	-99	-99	-99	-99	-99	-99	-99	-99	-99	-99	-99	-99	-99	-99	-99	-99	-99	-99	-99	-99	-99	-99	3	1	3	2	3	2	1	2	3	5	4	1	2	1	3	3	4	2
3812	1123	1	0	4	1	5	4	5	1	1	6	6	1	1	1	6	4	1	1	1	1	1	3	1	7	7	3	6	1	6	1	1	1	1	1	1	1	1	1	2	6	1	7	1	1	3	2	2	1
3824	1127	1	0	1	2	6	3	3	4	2	3	5	5	2	1	5	4	3	6	2	2	4	4	5	6	5	3	6	3	6	2	1	2	1	1	1	1	1	1	1	4	1	1	2	1	2	1	2	1
3827	1128	1	0	1	1	6	3	6	4	4	3	5	3	4	3	6	4	4	6	3	2	6	5	3	6	5	5	5	4	6	2	2	3	4	2	2	2	1	2	3	3	2	1	4	1	3	2	3	5
3828	1129	1	0	1	1	6	3	5	3	2	3	5	3	2	2	5	5	2	3	2	2	5	3	6	6	6	5	5	7	6	3	1	3	3	2	2	2	1	3	4	7	2	1	2	2	5	3	5	4
3829	1130	1	0	1	1	8	4	5	3	2	5	5	2	2	2	5	4	1	4	2	2	4	3	3	6	6	4	6	2	6	1	1	1	1	1	1	1	1	1	3	5	1	1	3	1	2	1	3	1
3837	1133	1	0	1	1	6	3	6	2	4	2	4	2	3	2	5	5	2	4	5	2	4	2	4	6	5	4	5	5	5	2	1	2	2	2	1	2	1	1	2	3	1	1	2	1	3	1	2	1
3838	1134	1	0	1	1	8	5	6	3	3	4	6	2	2	2	7	4	5	4	2	2	6	4	5	5	7	4	7	5	6	2	1	1	1	1	1	1	1	1	2	6	1	1	1	1	3	2	3	1
3845	1135	1	0	1	1	6	3	5	2	3	4	6	2	2	1	5	5	2	3	2	2	5	4	3	6	6	4	5	4	5	1	1	1	1	1	1	1	1	1	1	5	1	1	1	1	1	1	2	1
3846	1136	1	0	6	2	7	9	5	5	3	3	4	5	3	2	5	4	2	5	3	3	3	5	3	5	5	3	5	5	5	3	1	1	1	1	1	1	1	1	7	3	1	7	2	1	2	2	3	2
3854	1137	1	0	1	1	6	3	6	4	1	3	5	5	2	1	7	3	1	4	2	7	4	2	1	2	7	2	6	2	5	1	1	3	1	1	1	1	1	1	1	5	1	1	1	1	2	1	1	1
3856	1138	1	0	1	1	6	3	5	4	3	5	5	4	3	5	5	5	5	4	2	2	5	3	2	5	5	4	6	3	6	2	2	2	2	2	2	2	1	2	3	3	2	1	2	2	5	3	3	3
3861	1139	1	0	1	1	6	3	5	4	2	4	5	2	3	2	1	5	1	2	2	3	6	4	4	6	6	4	5	3	6	1	1	1	1	1	1	1	1	1	4	2	1	1	1	1	2	1	2	5
3865	1140	1	1	2	1	8	4	6	6	4	5	5	3	3	4	5	6	2	2	3	3	5	4	3	6	6	4	6	3	6	3	2	2	2	2	2	2	2	2	2	6	2	2	2	2	2	2	4	2
3866	1141	1	0	2	1	9	4	4	4	4	4	3	2	5	2	7	5	4	4	2	3	5	6	4	5	5	4	6	4	7	4	1	1	1	1	1	1	4	1	4	6	1	1	1	1	1	2	3	4
3868	1143	1	0	5	1	8	9	3	4	4	4	3	3	3	3	5	3	1	4	2	4	4	5	3	4	5	4	3	4	4	2	1	1	1	1	1	1	1	1	3	6	1	1	1	1	2	2	3	3
3871	1145	1	0	1	1	6	3	4	4	3	5	5	2	3	4	5	3	3	2	5	2	5	3	2	5	6	4	5	2	4	3	2	2	3	2	2	4	2	2	4	6	2	1	3	2	5	4	2	2
3872	1146	1	0	1	1	6	3	5	6	3	4	3	3	5	4	1	4	4	6	2	5	2	4	2	5	5	6	3	5	4	3	1	1	1	1	1	1	1	3	2	1	1	1	1	1	2	1	4	1
3873	1147	1	0	2	2	6	3	5	3	2	5	4	1	2	3	6	2	2	2	4	1	4	5	2	5	6	2	5	2	6	2	2	2	2	2	2	2	1	1	3	7	2	2	2	1	1	1	3	1
3879	1148	1	0	1	1	6	3	4	5	4	5	4	3	3	3	5	5	2	3	2	2	3	4	2	6	5	4	5	4	6	3	3	2	2	2	2	3	2	2	5	6	2	1	1	2	3	4	5	2
3881	1149	1	0	2	2	6	3	5	3	3	4	6	3	3	2	7	4	2	3	2	3	4	3	3	6	7	4	7	3	7	1	1	1	1	1	1	1	1	1	1	3	1	1	1	1	3	1	3	3
3892	1151	1	0	3	1	9	4	5	2	1	6	6	2	1	1	7	5	1	1	1	1	6	3	1	7	7	2	7	2	7	1	1	1	1	1	1	1	1	1	2	6	1	1	1	1	1	1	1	1
3897	1152	1	0	2	1	5	1	-99	-99	-99	-99	-99	-99	-99	-99	-99	-99	-99	-99	-99	-99	-99	-99	-99	-99	-99	-99	-99	-99	-99	-99	3	1	4	4	2	4	1	2	4	7	5	1	2	2	3	5	6	3
3903	1154	1	0	1	1	6	3	-99	-99	-99	-99	-99	-99	-99	-99	-99	-99	-99	-99	-99	-99	-99	-99	-99	-99	-99	-99	-99	-99	-99	-99	4	3	3	3	3	3	3	3	3	5	5	3	2	3	6	5	5	3
3905	1155	1	0	4	2	8	4	6	5	2	5	3	3	2	2	6	4	3	3	3	2	5	3	2	6	2	3	5	1	6	2	1	1	1	1	2	2	1	2	2	7	1	1	2	1	1	2	2	4
3910	1156	1	0	1	1	7	4	3	5	3	2	3	4	3	4	5	6	2	6	3	2	5	5	2	6	6	4	5	5	5	5	1	2	2	2	1	2	1	1	2	7	2	1	1	1	3	2	2	4
3918	1158	1	0	1	1	5	4	5	5	3	2	5	3	3	5	3	6	5	4	3	3	3	4	2	5	7	4	5	2	6	2	2	5	3	1	2	1	1	3	3	6	3	1	1	2	2	2	3	4
3927	1162	1	0	2	1	9	4	5	3	3	3	4	3	3	3	6	5	2	5	2	3	6	3	2	5	6	2	6	5	5	2	2	3	2	1	2	1	1	1	3	7	2	1	1	1	3	3	3	2
3951	1166	1	1	2	1	8	4	6	5	2	2	6	2	2	5	7	5	3	3	5	2	6	5	2	6	6	5	5	5	6	2	2	4	3	4	2	5	2	4	5	7	5	4	6	3	7	7	7	4
3957	1170	1	0	2	2	8	4	3	5	5	5	2	3	3	2	5	2	3	2	2	1	5	4	2	6	6	4	3	5	6	2	1	3	2	1	1	1	1	1	3	5	1	1	3	1	2	1	3	2
3963	1171	1	0	1	1	5	4	6	5	2	5	6	1	2	1	5	4	2	1	1	2	4	1	1	7	7	3	4	2	7	1	2	3	2	2	2	2	1	2	3	6	2	2	1	2	4	3	2	1
3989	1175	1	0	1	2	6	3	-99	-99	-99	-99	-99	-99	-99	-99	-99	-99	-99	-99	-99	-99	-99	-99	-99	-99	-99	-99	-99	-99	-99	-99	2	3	3	4	3	2	1	3	3	3	6	2	3	2	5	3	4	4
3994	1176	1	0	3	1	4	5	3	3	3	5	5	5	3	7	5	4	4	2	3	3	4	4	4	5	5	3	6	5	5	3	1	2	3	1	3	3	1	1	2	1	1	1	1	1	1	2	1	2
3995	1177	1	0	4	2	7	6	6	5	3	5	5	6	2	2	6	6	1	5	2	6	6	6	6	6	6	6	6	6	6	3	2	2	2	1	1	1	1	1	2	5	1	1	1	1	3	2	2	1
4001	1178	1	0	1	1	6	3	5	6	4	4	4	5	4	3	6	4	2	4	2	4	4	2	6	4	6	4	4	2	5	2	2	2	3	2	2	2	1	2	2	3	1	1	2	1	3	2	2	1
4005	1179	1	0	3	2	4	7	5	3	4	5	3	5	3	5	6	4	3	3	4	3	5	6	5	6	6	3	5	5	6	3	1	3	2	2	1	2	1	1	3	6	1	1	2	1	2	2	4	2
4006	1180	1	0	4	2	4	9	6	3	3	4	5	3	3	2	5	4	5	3	3	5	5	5	5	5	5	4	5	5	5	4	1	1	1	3	1	3	1	3	5	5	2	1	5	2	4	4	4	2
4007	1181	1	0	4	1	4	4	5	4	3	3	5	2	3	4	5	4	2	2	3	4	4	5	4	5	5	4	4	4	5	3	1	1	2	2	2	3	4	2	4	4	2	2	2	4	4	2	6	4
4014	1183	1	0	5	1	3	9	5	4	3	4	5	4	4	4	5	5	1	4	2	4	3	4	4	5	6	4	5	4	5	4	3	2	2	2	2	2	1	2	4	4	1	1	1	1	1	1	2	4
4017	1185	1	0	3	1	7	4	6	1	1	5	4	1	1	1	6	4	1	1	4	1	5	5	1	7	7	3	6	2	7	1	3	4	5	5	4	5	3	3	6	7	6	3	3	3	7	7	7	4
4021	1187	1	1	6	2	5	9	5	2	2	5	5	2	4	4	4	2	1	3	2	2	5	4	1	5	6	4	4	3	6	3	3	5	4	4	3	5	2	2	6	6	4	3	4	1	5	5	6	4
4030	1188	1	0	4	1	5	4	5	5	4	4	6	4	3	5	6	6	4	4	2	4	7	6	6	6	7	4	5	6	6	4	3	2	2	1	2	2	1	1	2	7	4	2	1	2	3	2	3	4
4035	1189	1	0	1	2	6	3	3	3	2	3	6	3	2	3	6	6	3	3	2	3	2	2	1	5	7	3	6	2	6	2	1	5	1	2	1	2	1	1	2	7	1	1	1	1	3	2	3	1
4036	1190	1	0	1	2	7	5	6	3	2	5	6	2	3	3	7	5	2	2	3	5	5	3	1	6	6	3	6	3	6	2	1	2	1	1	1	1	1	1	2	6	1	7	1	2	1	2	2	4
4061	1197	1	0	1	2	8	4	5	3	5	5	5	3	3	3	5	5	3	3	3	3	5	5	4	4	5	5	4	3	5	3	1	1	1	1	1	1	1	1	2	4	1	1	1	1	2	2	1	2
4077	1200	1	0	1	1	6	3	7	5	3	2	5	6	2	2	2	7	1	1	1	1	5	1	1	7	7	5	6	4	6	4	6	5	4	2	3	2	2	1	1	4	2	1	1	1	1	1	1	4
4078	1201	1	0	4	2	8	4	6	2	2	6	5	2	2	2	7	6	2	2	3	2	5	3	2	6	6	3	6	2	6	2	1	2	1	1	1	1	1	1	2	3	2	1	1	1	2	2	2	2
4090	1205	1	0	1	2	7	5	6	6	2	7	6	5	1	1	6	5	1	1	2	1	6	5	3	7	7	5	6	4	7	2	2	3	3	1	2	2	1	1	2	7	1	7	1	1	2	1	6	2
4091	1206	1	0	6	2	9	9	6	2	1	6	3	2	2	4	6	1	1	2	3	1	6	6	7	6	6	2	6	3	6	1	1	1	1	1	1	1	1	1	6	1	1	1	1	1	1	1	2	3
4135	1213	1	0	1	2	6	3	3	6	6	2	5	6	2	3	6	5	4	6	3	1	4	6	6	6	5	4	5	5	6	5	3	3	3	3	3	3	3	3	3	7	2	7	2	2	2	2	3	3
4139	1214	1	0	4	2	8	4	6	2	1	5	6	1	1	2	6	2	2	2	1	1	6	3	3	6	7	4	6	3	5	2	1	2	2	1	1	1	1	1	2	4	1	1	1	1	1	1	2	1
4159	1220	1	0	4	1	5	4	6	2	2	3	6	1	2	1	6	2	1	2	1	1	4	5	2	6	6	4	6	4	5	3	1	1	1	1	1	1	1	1	2	6	1	1	6	1	1	1	2	1
4186	1224	1	0	2	1	3	4	7	4	2	1	6	4	4	1	4	5	1	4	1	1	4	3	1	7	7	4	7	4	3	4	1	1	1	1	1	1	1	1	2	6	4	1	1	1	4	2	3	4
4189	1225	1	0	2	2	8	4	7	3	2	2	5	5	3	3	3	5	3	3	2	2	5	3	3	6	6	5	5	3	6	5	1	1	1	1	1	1	1	1	2	5	1	1	1	1	1	1	2	1
4190	1226	1	0	3	2	8	5	5	4	3	5	4	3	2	2	5	4	2	2	3	3	5	4	4	6	6	3	4	4	5	3	2	3	2	1	2	2	1	1	2	6	1	1	1	1	5	3	3	2
4207	1228	1	0	1	1	6	3	-99	-99	-99	-99	-99	-99	-99	-99	-99	-99	-99	-99	-99	-99	-99	-99	-99	-99	-99	-99	-99	-99	-99	-99	2	1	1	1	1	1	1	1	3	6	2	1	3	1	3	2	4	1
4218	1230	1	0	1	1	8	4	5	3	3	2	6	3	3	3	5	5	3	2	2	2	5	3	3	6	6	4	4	5	5	3	2	1	2	1	2	1	1	1	3	5	1	1	1	1	2	1	4	1
4221	1231	1	1	1	2	7	4	6	1	3	2	6	2	1	2	6	5	4	3	4	2	5	2	4	6	7	5	6	2	6	1	4	5	5	5	4	5	2	5	6	6	5	2	2	5	5	5	5	4
4222	1232	1	0	1	2	8	2	6	5	3	1	5	5	2	2	6	6	6	3	2	3	7	5	3	5	5	6	5	7	5	5	2	6	2	3	1	3	1	1	3	7	2	2	2	3	4	3	5	6
4224	1233	1	0	5	1	8	4	5	4	4	1	5	4	4	2	6	1	2	4	2	2	4	5	3	5	6	4	5	4	5	1	2	5	5	1	3	1	1	1	5	5	1	1	2	2	5	3	3	6
4230	1235	1	0	2	1	8	4	6	3	2	4	5	3	4	3	5	5	1	4	3	3	4	3	3	6	6	4	6	3	6	3	1	1	1	1	1	1	1	1	1	4	1	1	1	1	1	1	1	1
4231	1236	1	0	2	2	7	5	6	3	2	6	6	3	2	4	7	4	3	1	2	3	5	3	2	6	6	2	7	3	6	2	2	1	2	3	1	1	2	2	4	7	3	1	1	2	5	6	4	4
4234	1237	1	1	1	1	6	3	1	1	1	1	1	1	1	1	1	1	1	1	1	1	1	1	1	1	1	1	1	1	1	1	1	1	1	1	1	1	1	1	7	1	1	1	1	1	1	1	1	1
4244	1240	1	0	4	1	8	4	5	3	2	2	5	4	2	1	4	4	1	2	3	3	3	3	1	6	6	3	6	3	5	2	1	1	1	1	1	1	1	1	2	2	1	1	1	1	2	2	1	1
4246	1241	1	0	2	2	3	4	6	2	3	3	6	4	2	2	4	5	2	3	2	2	4	2	2	6	6	5	5	2	5	2	1	1	1	1	1	1	1	1	1	3	1	1	1	1	1	1	1	1
4250	1242	1	0	1	2	6	3	5	4	3	4	4	3	3	2	6	5	3	2	3	4	5	3	5	5	5	5	6	6	5	3	2	3	2	3	4	3	4	3	3	4	3	6	5	3	4	4	6	3
4274	1247	1	0	3	2	8	4	-99	-99	-99	-99	-99	-99	-99	-99	-99	-99	-99	-99	-99	-99	-99	-99	-99	-99	-99	-99	-99	-99	-99	-99	1	1	4	5	4	5	4	4	7	7	4	3	4	5	6	6	6	4
277	1	2	1	2	1	4	4	6	5	4	4	5	3	4	1	5	5	4	5	3	5	5	5	5	5	5	4	5	5	5	3	4	2	3	4	3	4	3	4	4	5	4	2	3	3	4	4	4	4
285	5	2	0	1	1	6	3	5	3	6	4	5	5	6	3	6	5	3	3	6	5	7	4	1	4	3	3	4	4	5	2	2	1	1	2	1	1	1	1	6	6	2	1	3	2	5	3	4	4
299	10	2	0	2	1	4	9	5	6	3	5	5	5	6	2	7	4	3	3	7	6	7	6	4	4	3	4	6	4	7	1	6	2	3	2	2	3	1	2	3	7	4	1	3	1	5	5	3	1
330	23	2	0	4	1	9	9	6	3	5	6	3	5	3	3	3	5	1	4	2	2	6	2	2	5	6	5	7	2	6	2	1	2	1	2	2	2	2	2	2	3	2	2	2	2	3	5	4	2
363	33	2	0	4	1	3	4	5	5	4	3	3	5	5	4	5	3	1	5	5	7	5	5	2	5	5	5	5	3	5	4	2	3	3	3	3	3	4	1	6	5	3	1	2	1	3	4	3	2
406	44	2	0	1	1	6	3	1	3	5	3	3	5	3	3	6	3	1	3	2	3	6	4	1	5	5	4	6	3	5	1	1	1	1	2	1	3	1	1	2	4	1	1	3	1	6	3	3	1
407	45	2	0	1	1	5	4	5	3	3	4	3	3	5	3	6	3	3	5	7	7	7	6	2	3	3	4	6	3	5	3	1	2	2	1	1	1	1	1	6	2	1	1	1	1	1	2	2	1
415	48	2	0	1	3	4	4	7	6	5	3	3	6	3	3	5	5	5	5	5	6	6	5	2	3	5	2	6	3	5	5	3	5	3	3	2	3	2	2	2	5	3	1	5	2	2	5	3	3
418	50	2	0	1	1	6	3	5	3	3	1	3	3	4	3	5	5	3	2	3	3	6	3	3	6	6	3	6	5	7	2	1	2	2	2	2	2	2	2	3	6	1	1	2	1	5	3	3	2
424	55	2	0	1	1	4	2	7	6	5	4	3	6	5	4	7	7	1	4	1	7	7	6	1	5	7	6	7	1	5	1	1	1	4	1	4	1	1	3	4	5	1	1	4	1	6	4	2	4
429	60	2	0	1	1	5	9	4	5	5	6	5	6	3	5	7	3	5	5	6	6	6	5	6	5	4	6	5	5	5	6	2	3	2	5	5	1	1	3	4	6	1	1	3	5	2	1	3	4
430	61	2	0	1	1	3	1	5	2	5	2	5	5	1	7	2	6	4	1	1	1	5	4	7	7	7	5	7	3	6	2	2	3	2	1	1	1	1	1	2	5	1	1	3	2	3	1	3	1
433	63	2	0	1	1	4	7	2	5	5	3	5	3	3	5	7	3	5	3	5	6	5	2	2	5	5	5	5	3	5	2	1	1	1	1	1	1	1	1	2	2	1	1	2	1	5	2	2	2
439	65	2	0	2	2	8	4	5	4	3	3	4	3	3	4	5	4	2	4	4	4	5	4	4	5	5	4	5	4	5	3	2	2	2	1	1	1	1	2	3	4	2	1	2	1	3	2	5	2
441	66	2	0	1	1	6	3	5	4	3	5	5	3	4	3	4	5	2	3	2	3	4	3	3	6	6	4	5	2	6	4	2	2	2	2	2	2	2	2	2	6	2	1	2	1	2	2	5	1
442	67	2	1	4	1	4	4	1	4	2	1	2	1	1	2	1	5	1	4	2	7	1	2	2	5	6	4	5	6	7	6	2	1	4	4	1	4	1	1	4	6	4	1	1	1	3	4	6	4
461	75	2	1	2	1	8	4	4	5	3	4	3	4	5	2	6	4	1	3	3	6	6	4	5	6	5	4	6	6	6	3	2	4	3	5	3	6	1	1	4	7	6	4	5	2	6	6	5	4
480	84	2	0	4	1	5	8	2	4	4	5	4	4	3	1	5	3	1	3	5	6	6	5	2	5	3	3	6	3	5	4	1	2	1	1	1	1	1	1	2	3	1	1	1	1	3	2	4	1
486	85	2	0	1	1	6	3	5	3	5	2	4	4	2	3	6	3	2	5	4	2	5	4	5	5	5	6	6	5	5	1	3	2	1	1	1	1	1	1	3	2	1	2	2	1	2	2	3	2
490	88	2	0	1	1	6	3	6	5	2	5	5	6	4	3	7	3	2	2	6	3	2	1	2	4	5	2	6	2	5	1	1	2	3	2	2	2	1	2	6	5	3	1	1	1	6	5	5	1
495	93	2	1	1	1	3	4	5	5	6	5	3	5	6	3	6	3	4	5	6	5	5	4	3	3	3	4	3	4	6	3	2	1	1	1	2	2	1	1	5	5	5	1	2	1	6	5	5	1
496	94	2	0	1	1	6	3	6	2	4	4	5	5	3	2	5	5	3	4	4	2	6	4	6	5	5	4	6	6	5	3	1	2	1	2	1	1	1	2	2	5	2	1	1	2	5	2	5	1
497	95	2	0	1	1	7	4	5	4	3	4	5	4	6	2	6	5	1	5	5	6	6	4	5	3	5	4	4	5	5	2	1	1	2	1	2	1	1	1	2	4	1	2	4	1	2	2	4	2
501	98	2	0	1	1	4	2	5	4	6	4	5	5	5	6	6	5	2	4	3	2	6	5	5	5	6	4	6	6	6	4	2	3	3	3	2	5	1	1	2	4	1	1	2	1	2	2	2	1
512	100	2	0	1	1	3	4	5	5	5	5	3	4	5	4	6	4	3	3	4	4	4	4	3	5	5	4	4	4	5	3	3	3	2	2	1	3	1	1	4	5	3	1	3	1	2	2	5	1
519	104	2	0	1	1	7	7	5	3	3	4	4	3	5	3	5	4	2	5	3	4	5	3	2	5	3	4	5	3	6	3	3	1	3	2	3	3	1	3	3	5	2	1	2	3	3	3	3	4
523	105	2	0	4	1	5	4	6	5	5	5	6	2	5	2	5	5	2	5	5	3	5	5	5	5	3	3	5	6	5	3	2	2	3	2	2	2	2	2	3	5	2	2	5	2	2	2	5	2
527	109	2	0	1	1	6	3	5	6	3	5	5	3	5	4	6	4	3	2	3	6	5	4	2	5	4	4	5	3	6	3	2	2	3	4	2	4	3	2	5	6	5	3	3	2	5	5	5	3
530	111	2	1	2	1	7	4	3	5	5	4	5	5	3	5	5	5	2	4	5	5	5	5	2	5	5	4	5	5	6	4	2	2	2	1	2	2	1	2	4	6	3	1	1	1	5	3	5	1
531	112	2	0	2	1	4	8	3	4	4	1	2	5	6	3	7	4	2	1	2	6	2	2	4	1	6	7	7	2	3	5	3	6	1	2	2	2	1	2	4	6	1	1	1	1	2	2	2	3
535	115	2	0	2	1	3	4	6	4	2	4	5	2	1	2	6	2	1	1	2	1	4	5	3	5	7	4	5	4	5	3	2	2	2	2	1	1	2	1	6	3	1	1	2	2	2	1	2	2
551	121	2	0	1	1	6	3	5	5	5	4	3	5	5	1	6	5	2	3	3	6	4	2	1	3	5	2	5	2	5	2	2	3	2	2	2	2	1	2	3	5	2	2	2	2	2	2	3	2
555	125	2	0	1	1	8	4	2	2	2	2	3	5	3	3	2	2	2	4	3	3	3	5	1	2	2	3	2	3	4	3	2	1	2	1	1	1	1	1	4	3	1	1	2	1	3	1	1	1
558	127	2	0	1	1	4	8	4	4	3	4	3	4	3	4	5	2	4	4	3	4	4	3	4	5	5	4	6	5	5	4	2	2	2	1	2	1	2	1	3	3	2	1	2	2	2	3	2	2
562	129	2	0	4	1	3	8	5	5	6	4	5	5	6	3	7	6	5	4	5	6	6	5	6	3	2	4	7	7	7	7	1	1	1	1	1	1	1	1	1	2	1	1	1	1	1	1	1	1
582	144	2	0	2	1	4	4	6	5	5	4	5	5	5	3	5	4	3	5	2	5	6	3	4	4	5	4	5	3	6	3	2	2	4	3	4	3	3	4	5	4	3	1	4	2	4	3	4	4
584	146	2	0	1	1	4	1	3	6	5	3	2	5	5	6	5	2	2	4	5	6	5	2	5	3	3	3	5	5	6	5	2	5	1	2	2	2	1	1	2	5	2	1	5	1	5	2	3	2
593	150	2	0	1	1	4	8	5	4	3	3	5	5	3	6	4	2	2	4	5	5	4	2	4	2	6	5	6	5	5	2	6	1	1	1	2	2	1	1	3	3	1	7	3	1	2	2	5	2
600	153	2	0	2	1	4	4	6	5	4	2	5	4	3	4	6	4	3	2	2	3	5	5	4	5	5	6	6	5	5	2	1	1	1	1	1	1	1	1	3	2	1	1	1	1	3	3	3	2
606	157	2	0	2	1	8	4	4	4	3	3	5	4	4	3	6	4	4	2	5	4	5	4	2	5	4	4	7	4	6	2	2	2	2	2	2	2	1	2	3	6	2	1	2	1	3	2	3	3
609	159	2	0	1	1	3	8	3	4	4	5	6	5	1	2	5	5	1	2	2	2	6	2	1	6	6	6	7	1	7	1	1	3	1	1	1	1	1	1	1	1	1	1	2	1	1	1	1	1
610	160	2	0	1	1	5	4	7	7	5	4	3	6	7	6	5	6	4	4	7	3	6	6	6	5	3	5	3	5	3	3	1	1	4	1	1	4	1	1	2	4	1	1	3	1	1	1	1	1
617	163	2	0	1	1	6	3	3	6	5	4	3	5	5	5	7	3	4	5	6	6	5	4	2	3	5	4	5	5	6	2	2	3	3	2	2	2	2	2	2	6	5	6	5	4	5	5	5	2
621	164	2	0	1	1	6	3	4	3	3	5	5	5	5	3	6	6	3	5	3	2	5	5	2	6	6	5	6	3	6	5	2	3	3	3	2	4	1	1	5	5	2	1	3	1	5	2	3	5
637	167	2	0	1	1	6	3	4	6	5	5	4	7	5	4	5	4	5	6	5	7	6	4	5	3	5	4	5	4	5	5	2	2	3	1	2	2	1	1	2	5	2	1	2	2	4	3	4	1
696	187	2	0	2	1	4	8	4	4	3	5	5	5	4	2	5	5	4	3	5	4	4	4	3	5	5	4	5	4	5	4	2	3	2	1	1	2	1	1	4	3	1	2	3	3	6	5	4	3
827	211	2	1	1	2	6	3	6	4	5	6	4	5	6	6	2	5	4	5	5	5	7	4	5	2	4	3	5	5	6	5	2	7	6	7	5	5	5	1	2	6	5	6	7	6	5	4	5	7
837	214	2	0	1	1	6	3	6	3	5	5	3	6	3	5	6	6	7	3	5	6	6	2	6	5	5	3	7	4	7	2	5	4	5	3	4	2	3	2	4	7	6	1	3	3	6	6	6	2
894	223	2	0	1	1	6	3	6	3	1	5	4	3	3	3	7	5	3	5	4	3	6	4	3	7	6	6	7	4	7	2	1	4	3	2	1	2	1	1	1	6	2	1	1	1	4	2	5	1
1022	246	2	0	2	2	6	3	3	5	5	4	5	5	6	5	6	5	1	4	4	5	5	5	3	3	2	4	3	4	7	5	1	1	1	1	1	1	1	1	6	4	1	2	5	1	1	1	3	1
1232	318	2	0	2	1	7	4	2	3	3	2	5	4	1	4	6	4	2	3	3	3	5	5	3	6	6	3	6	5	6	2	2	1	3	2	1	2	1	1	4	5	2	1	1	2	3	3	3	4
1307	344	2	0	2	1	8	4	4	4	4	5	5	3	4	3	6	5	4	2	4	3	6	6	5	4	5	5	6	4	6	2	1	1	2	1	1	1	1	1	2	4	1	1	1	2	3	3	3	2
1320	348	2	1	2	2	4	4	7	7	1	7	5	2	5	4	6	6	4	2	6	6	5	5	4	3	6	2	4	3	7	4	4	6	4	5	4	6	4	5	5	7	6	4	6	5	6	5	7	4
1373	364	2	0	4	1	3	4	7	3	3	5	4	2	2	3	7	4	6	1	5	2	5	2	6	6	6	3	4	2	5	2	2	3	3	2	2	2	2	2	4	5	2	1	1	1	3	2	4	5
1409	372	2	0	6	1	5	9	6	2	1	4	5	2	2	2	5	6	1	4	1	5	6	5	4	6	7	4	6	5	5	4	4	5	4	5	4	4	1	4	6	6	2	1	1	3	5	5	5	4
1457	387	2	0	1	1	6	3	4	3	3	2	5	1	1	1	5	4	4	1	5	2	1	4	1	5	5	4	5	1	5	3	3	5	4	4	3	3	1	1	5	7	3	3	6	3	4	4	4	1
1468	393	2	0	3	2	3	4	7	1	3	7	4	4	4	5	7	4	6	4	5	2	6	2	4	3	5	4	6	3	5	4	1	2	2	2	2	2	1	2	3	5	2	1	1	1	1	2	5	4
1572	418	2	0	1	1	6	3	5	6	6	5	4	5	3	3	7	5	6	6	4	5	6	5	6	3	5	5	6	7	6	3	2	6	2	3	2	2	1	1	4	6	3	3	2	5	3	2	2	4
1629	439	2	0	1	2	7	4	6	4	3	4	5	2	3	4	6	4	3	2	2	5	4	4	4	7	7	4	5	5	6	3	1	2	2	1	1	3	1	1	5	6	3	1	3	3	4	4	3	2
1639	442	2	1	2	1	4	4	4	7	2	1	4	7	4	4	5	4	2	7	5	4	5	7	4	5	6	1	7	5	7	4	3	7	3	5	4	5	4	4	4	5	7	4	5	6	6	4	7	1
1652	445	2	0	1	1	6	3	3	6	6	4	5	3	4	3	5	5	4	4	3	3	6	4	4	5	5	4	5	4	5	3	2	2	1	2	1	3	1	1	2	4	1	1	1	1	2	2	2	1
1728	470	2	0	1	2	6	3	6	6	6	4	6	6	6	4	7	6	4	5	6	2	6	4	6	2	5	5	7	6	7	5	2	2	2	2	2	2	2	2	2	6	2	1	1	2	2	2	2	2
1807	483	2	0	3	1	8	4	5	5	5	3	3	6	5	6	5	5	3	5	5	5	6	4	4	3	5	5	5	5	6	4	2	2	3	2	2	2	2	2	3	5	2	1	5	2	6	5	5	2
1822	487	2	1	2	1	7	7	6	5	6	4	2	6	6	4	3	6	5	4	6	5	3	3	6	3	3	4	2	5	2	3	3	3	3	3	3	5	1	3	3	3	5	3	5	2	5	3	5	2
1868	491	2	0	5	1	8	4	5	4	4	2	5	5	4	6	6	5	2	2	5	5	5	5	4	5	5	2	3	5	5	2	5	5	5	3	4	3	3	4	5	7	6	1	5	5	6	5	5	4
1870	492	2	0	3	1	9	6	5	4	4	4	4	3	4	3	6	4	2	4	3	5	5	5	5	5	5	4	5	5	4	4	1	1	1	7	1	1	1	1	2	6	1	1	1	1	1	1	5	1
1902	499	2	0	1	1	5	4	3	4	5	5	5	5	3	5	6	3	4	3	6	5	7	3	2	3	3	3	5	5	5	4	2	3	2	1	2	2	1	2	2	5	1	1	5	1	3	2	2	1
1969	516	2	0	2	1	4	4	4	6	6	4	1	5	1	2	3	1	6	5	6	5	4	3	6	3	3	5	5	5	5	7	2	6	5	4	4	1	2	3	4	7	5	2	2	3	6	6	7	4
2039	525	2	0	2	2	3	8	1	7	7	1	5	5	5	3	7	6	1	1	1	7	7	7	5	7	7	7	7	4	7	4	5	5	5	7	7	7	3	3	3	3	1	1	7	3	3	3	3	2
2075	535	2	0	1	1	3	1	5	5	5	5	3	6	3	4	4	4	2	5	5	7	4	4	4	3	2	4	6	7	5	3	2	2	2	3	1	2	1	1	2	5	2	1	2	1	4	3	3	2
2148	549	2	0	1	1	5	7	5	6	5	3	4	7	3	4	5	6	5	1	5	6	4	5	5	4	4	1	5	4	7	3	2	2	4	2	3	2	1	2	2	4	2	4	3	3	5	3	7	2
2163	558	2	0	1	2	6	3	5	4	3	3	3	5	3	2	5	5	3	2	5	4	5	3	3	5	5	5	5	6	6	3	3	3	4	2	3	2	1	2	2	4	1	1	3	1	2	3	2	3
2166	561	2	0	2	2	6	3	6	6	4	1	5	6	4	3	6	3	5	5	2	5	5	6	4	5	6	4	3	4	5	1	1	1	1	1	1	1	1	1	2	2	1	1	1	1	1	1	1	1
2202	585	2	0	1	1	6	3	6	3	6	6	5	2	2	2	6	4	5	2	3	2	6	3	5	6	6	5	7	3	6	5	3	3	4	2	4	3	1	4	3	6	5	3	5	5	6	6	5	4
2206	586	2	1	1	1	6	3	3	3	5	6	4	5	4	3	7	5	3	2	5	3	6	3	1	6	6	5	6	3	5	2	6	6	7	6	4	4	4	5	7	7	7	4	7	5	6	7	7	2
2263	610	2	0	1	2	6	3	2	6	5	3	5	3	5	5	6	2	5	3	4	2	5	2	5	3	4	2	3	4	5	4	1	1	1	1	1	1	1	1	1	3	2	1	1	1	2	1	2	2
2268	612	2	0	1	1	4	2	5	3	6	2	2	4	4	5	5	6	7	5	2	3	6	4	3	5	4	1	5	5	6	5	2	5	3	2	3	2	1	1	2	2	6	1	7	5	4	5	3	4
2281	616	2	0	3	1	3	4	5	5	3	5	5	5	3	3	3	4	2	3	2	4	5	4	3	5	6	4	5	5	4	4	4	4	5	4	4	4	4	4	5	6	3	2	3	4	5	4	5	4
2384	666	2	0	1	2	8	4	2	5	4	2	2	5	4	2	5	1	1	5	1	2	4	5	2	5	7	4	4	2	5	2	1	3	1	1	1	1	1	1	7	3	1	1	1	1	1	1	1	1
2404	675	2	0	1	1	8	8	6	3	6	4	5	5	4	3	2	5	2	2	3	3	5	5	3	5	5	5	6	3	6	3	2	3	2	2	1	2	1	2	2	6	2	1	2	1	2	1	2	3
2407	678	2	0	1	1	6	3	5	5	5	4	4	6	5	5	5	5	5	5	5	6	7	5	3	5	5	5	5	4	5	3	3	3	3	2	2	2	3	2	2	6	4	1	4	2	2	2	4	4
2415	681	2	0	1	1	6	3	2	3	6	3	2	3	4	5	4	2	7	2	6	2	5	5	5	2	6	5	4	5	4	4	1	2	3	1	2	1	1	1	6	3	1	1	2	1	3	2	3	2
2451	696	2	0	1	1	6	3	5	5	3	6	5	3	5	3	6	6	3	5	3	5	6	4	6	5	6	3	6	5	6	3	1	2	1	1	1	1	1	1	2	2	1	1	2	1	2	1	2	2
2452	697	2	0	1	1	6	3	5	4	5	5	5	5	3	2	3	6	2	4	3	4	5	4	2	5	6	4	5	5	6	4	1	3	2	1	1	1	4	1	3	1	2	2	4	5	2	2	3	4
2465	703	2	0	1	1	6	3	4	5	3	4	4	6	4	3	7	4	4	4	3	6	5	4	1	5	4	4	5	5	6	2	2	5	2	6	2	6	2	2	6	7	7	4	5	4	7	7	7	4
2540	724	2	0	4	1	2	8	4	7	4	4	4	7	4	6	7	6	1	4	1	1	4	4	1	7	7	4	4	1	4	1	1	1	1	1	1	1	1	1	7	1	1	7	1	1	1	1	1	1
2570	732	2	0	2	2	8	7	7	2	5	5	2	2	2	2	7	4	1	3	1	5	5	6	2	5	6	4	5	5	5	2	1	1	1	1	1	1	1	1	3	7	1	1	3	1	1	2	3	1
2583	738	2	1	1	1	6	3	6	2	3	1	6	6	2	2	6	6	6	6	2	3	6	2	1	6	6	6	6	4	6	4	3	5	5	3	3	6	4	5	5	7	1	5	7	5	6	5	5	1
2743	778	2	0	1	1	6	3	4	3	6	5	7	4	5	6	6	7	3	5	2	5	6	4	2	2	6	5	5	4	6	1	2	2	3	2	4	3	1	2	2	5	5	1	4	1	1	2	1	1
2748	780	2	0	1	1	6	3	5	5	5	4	5	7	3	6	4	4	6	4	5	5	5	5	5	3	3	4	5	4	5	5	3	3	2	2	2	2	3	3	3	5	4	1	2	1	2	2	4	2
2765	784	2	0	1	1	6	3	5	3	5	4	3	5	3	3	5	5	1	2	3	6	5	4	3	5	5	4	5	5	5	3	1	2	2	2	2	2	1	1	3	3	2	1	4	1	2	2	2	2
2775	790	2	0	1	1	6	3	6	4	4	5	6	4	4	2	4	5	3	4	3	1	5	5	2	5	5	5	6	5	6	4	2	2	2	3	3	3	1	1	3	5	1	1	2	1	3	1	4	3
2817	804	2	0	2	1	8	4	4	2	5	5	6	2	2	5	5	4	2	2	4	2	3	4	3	7	7	4	6	4	7	4	2	2	3	3	4	2	2	3	3	7	4	1	2	1	3	2	3	4
2825	808	2	0	1	1	6	3	7	5	3	6	2	2	2	4	4	5	4	4	2	5	5	4	6	6	6	5	6	6	7	5	2	3	3	1	2	1	1	2	3	5	1	1	1	1	1	1	2	2
2851	819	2	0	1	2	6	3	5	4	2	5	5	2	3	5	6	4	5	3	3	5	5	3	2	6	6	3	4	5	6	2	1	3	2	2	2	2	2	1	4	6	2	1	2	1	5	2	3	3
2852	820	2	0	1	2	6	3	1	4	3	7	6	1	1	4	6	2	4	2	2	2	3	4	1	6	7	1	6	3	6	2	2	2	2	2	2	2	2	2	2	6	2	1	6	3	2	3	5	2
2964	850	2	0	1	3	6	3	3	6	4	4	4	6	5	4	5	5	3	4	5	4	5	5	4	3	3	4	2	3	5	4	2	2	2	2	1	2	2	2	2	5	2	1	1	2	2	2	2	4
3041	873	2	0	1	1	6	3	5	5	4	5	3	5	5	2	4	7	5	4	3	7	5	7	1	4	7	4	4	3	5	6	2	1	3	3	2	3	1	1	3	5	1	1	3	1	3	4	3	1
3057	881	2	0	1	2	6	3	7	6	5	5	4	3	4	2	7	4	5	4	1	5	5	4	1	4	7	4	7	4	6	2	1	6	1	1	1	1	1	1	7	7	1	1	2	5	3	2	5	4
3069	886	2	1	1	1	6	3	4	4	3	6	5	4	5	4	6	4	3	2	4	2	4	3	3	5	6	3	5	5	6	1	2	2	3	1	2	1	1	1	2	4	1	1	5	1	1	1	2	2
3082	892	2	0	1	1	6	3	5	2	3	3	5	1	3	2	7	5	1	3	2	1	5	4	2	6	6	4	5	3	7	2	3	3	2	2	2	2	1	2	3	7	3	2	1	2	5	3	4	1
3106	907	2	0	1	1	6	3	3	5	6	3	5	6	4	6	5	5	3	6	6	5	6	4	3	5	5	5	5	3	5	5	1	1	1	2	1	1	1	1	2	2	2	1	1	1	2	2	2	1
3231	961	2	0	1	1	6	3	5	3	3	5	4	4	4	3	5	3	3	4	3	4	6	4	3	5	6	3	6	3	5	2	1	1	1	1	1	1	1	1	2	3	1	1	2	1	2	1	2	1
3236	965	2	0	2	2	4	7	3	4	5	5	5	4	5	3	5	4	3	4	4	4	5	4	5	4	5	4	3	3	5	2	1	3	2	2	2	1	1	2	2	4	2	2	2	2	2	1	3	1
3261	976	2	0	1	1	6	3	4	4	3	5	5	5	6	4	7	5	2	3	4	3	6	6	5	6	6	6	5	4	6	1	4	4	2	2	2	2	1	2	2	6	1	1	1	1	1	1	2	1
3286	981	2	0	1	1	6	3	4	5	2	5	5	2	3	2	4	5	1	2	2	3	5	3	5	5	5	3	5	4	5	2	1	1	1	1	1	1	1	1	4	5	1	1	2	1	2	3	2	1
3326	996	2	1	1	1	6	3	6	5	3	4	5	3	3	2	5	6	3	6	2	2	5	6	3	4	2	6	7	5	6	5	2	6	5	3	2	2	4	3	4	7	7	5	6	3	5	5	6	3
3335	999	2	0	1	1	6	3	3	5	7	4	4	3	4	5	4	4	4	4	1	4	4	4	4	4	5	4	4	3	5	3	1	1	1	1	1	1	1	1	5	5	1	1	1	1	5	5	5	1
3361	1010	2	0	3	1	8	8	6	5	5	5	5	6	5	6	5	6	3	2	3	3	5	5	6	6	5	4	5	5	5	4	2	3	4	1	1	2	2	2	3	5	4	1	2	1	2	2	3	2
3402	1023	2	0	1	1	6	3	5	4	4	5	3	5	3	4	5	5	4	5	5	5	5	5	5	5	5	6	5	5	5	3	1	1	1	1	1	1	1	1	1	1	1	2	1	1	3	1	3	1
3415	1029	2	0	2	2	8	4	6	4	3	7	7	6	5	6	7	5	2	5	3	6	4	6	7	6	7	7	6	6	7	3	2	5	3	1	4	1	3	3	3	5	2	1	1	1	3	2	2	3
3547	1051	2	1	1	1	6	3	6	6	6	5	4	6	4	3	4	3	5	3	4	4	5	5	5	5	6	4	5	2	3	4	2	3	3	3	3	3	2	3	4	2	4	4	3	4	6	5	3	4
3718	1094	2	0	1	1	6	3	5	5	5	2	4	3	3	3	5	4	3	6	4	3	5	3	3	5	5	5	5	3	5	3	2	3	3	1	2	1	1	3	4	5	1	1	3	1	3	3	4	1
3719	1095	2	0	1	1	6	3	6	4	5	5	6	2	1	3	5	6	2	2	3	1	6	3	5	6	6	4	5	5	7	1	1	3	1	1	1	1	1	1	3	7	1	1	1	1	3	1	5	3
3820	1125	2	1	2	1	4	4	5	3	5	4	6	2	4	4	7	5	3	4	2	2	5	6	2	5	5	4	7	4	7	6	1	2	3	3	3	3	3	3	4	4	3	6	2	2	4	2	4	2
3834	1131	2	0	1	1	6	3	7	2	5	5	5	2	2	5	5	5	2	2	2	1	5	3	3	6	6	5	6	6	6	2	1	2	1	1	1	1	1	1	5	5	2	1	3	1	2	2	2	3
3836	1132	2	0	1	1	6	3	5	5	3	5	2	3	4	4	6	4	3	2	3	3	6	3	3	6	5	3	5	2	6	2	2	4	2	2	2	2	1	1	2	5	1	1	2	1	3	2	3	1
3887	1150	2	0	1	1	6	3	6	3	2	4	6	2	3	4	6	6	3	2	3	4	5	3	3	6	6	3	5	4	6	2	2	2	2	2	2	2	1	1	3	4	2	1	2	2	2	2	3	2
3902	1153	2	0	1	2	6	3	7	2	3	6	5	2	1	1	7	4	2	2	1	5	7	1	4	6	6	2	7	6	6	1	1	1	1	2	1	2	1	1	3	7	1	1	1	1	3	2	2	1
4010	1182	2	0	1	1	6	3	6	3	3	5	6	4	3	3	6	4	3	2	2	5	5	4	2	6	5	5	6	4	6	2	2	2	2	2	2	2	2	2	4	5	2	1	2	2	2	2	3	4
4043	1193	2	0	1	1	6	3	3	3	4	4	4	5	3	4	4	5	2	5	2	3	5	4	1	6	6	5	6	4	6	5	1	2	2	4	1	2	1	1	3	4	1	1	1	1	4	3	2	1
4152	1217	2	0	3	1	5	4	6	4	4	4	4	3	3	2	5	4	1	4	1	3	5	2	2	6	6	3	5	3	5	2	2	4	4	3	2	2	2	2	4	4	1	2	2	2	3	4	5	2
284	4	3	1	4	2	7	9	1	1	1	4	4	1	1	1	7	1	5	1	1	1	1	1	1	7	7	1	1	1	7	1	5	5	7	7	5	7	1	7	7	7	4	7	7	7	7	7	7	3
344	27	3	1	2	2	3	4	6	2	3	5	4	3	2	6	7	7	4	5	5	3	6	6	2	5	5	5	5	6	6	3	4	4	7	7	7	7	4	7	7	7	7	5	6	6	7	2	6	4
364	34	3	1	5	2	8	9	5	5	4	5	6	4	3	4	4	2	3	6	6	5	6	5	5	5	6	5	6	5	5	3	5	6	6	7	4	5	4	6	6	7	6	3	5	5	6	6	7	4
375	36	3	1	4	1	7	7	5	5	5	5	4	4	6	5	4	5	4	5	4	4	4	5	5	5	5	4	6	5	6	6	4	4	4	2	2	3	2	3	4	5	4	3	4	4	5	5	6	4
499	97	3	0	4	2	4	4	1	7	7	7	7	1	1	1	7	1	1	4	4	4	4	4	4	4	4	4	4	4	4	4	3	7	5	2	3	3	4	4	4	7	6	1	2	7	7	7	7	2
525	107	3	0	1	1	5	2	5	6	3	2	1	5	3	2	6	5	4	5	2	3	5	5	2	3	5	5	5	6	5	3	4	3	5	1	4	1	4	4	3	6	5	2	1	5	5	5	3	4
635	166	3	1	6	2	9	9	6	3	2	6	4	4	2	2	6	3	2	3	2	2	6	5	4	6	6	2	5	5	5	2	7	6	7	7	6	6	2	7	7	7	6	7	6	7	6	6	6	4
652	170	3	0	3	1	8	4	6	3	2	5	5	4	2	2	5	4	2	2	2	3	4	3	4	6	6	3	4	3	6	2	2	2	3	4	2	3	2	4	4	6	4	2	3	4	3	3	4	4
654	171	3	0	2	1	8	4	6	3	2	5	4	3	3	3	7	5	1	3	3	3	5	4	3	7	7	3	6	6	7	2	4	4	4	4	4	4	2	4	4	6	5	2	5	4	5	5	5	3
669	177	3	1	3	1	3	4	6	6	2	5	5	4	4	4	6	5	2	4	3	4	5	3	2	5	5	4	5	5	5	1	4	4	5	6	4	5	4	4	4	7	6	3	5	4	6	6	6	4
675	180	3	1	2	1	5	4	6	6	2	6	6	2	3	4	6	6	2	2	2	2	3	4	1	7	6	2	7	1	6	3	5	6	6	6	5	5	6	6	7	7	6	6	7	6	7	7	6	6
719	191	3	0	2	1	7	4	6	5	5	6	6	7	3	3	7	5	4	2	3	2	4	6	3	4	5	6	6	5	6	3	5	4	4	5	5	5	4	3	4	6	4	7	5	3	5	4	3	4
725	193	3	0	3	2	4	4	5	3	3	5	3	3	2	3	5	3	1	3	2	2	3	3	2	5	7	5	5	3	4	2	3	5	5	3	6	5	3	4	5	7	5	1	5	5	5	2	3	3
764	200	3	0	3	1	4	4	4	4	4	3	3	4	4	7	4	6	6	4	3	4	4	-99	-99	-99	-99	-99	-99	-99	-99	-99	5	6	6	5	5	5	6	5	6	7	4	4	6	6	4	7	7	4
877	222	3	0	1	1	4	2	3	5	6	3	3	6	6	6	4	3	5	2	4	5	5	4	2	3	5	4	5	4	4	1	4	3	3	4	3	2	2	3	5	5	2	2	4	4	6	5	6	4
917	230	3	1	4	1	3	4	5	5	4	4	5	5	4	4	6	4	3	4	3	4	5	3	1	6	6	3	6	2	5	2	4	7	2	7	6	7	4	7	7	7	7	4	5	7	6	7	7	4
976	240	3	1	5	2	8	4	5	4	3	5	5	5	3	2	4	5	4	3	3	2	5	3	4	5	5	2	4	5	5	4	6	7	7	7	6	7	7	6	7	6	6	6	7	7	6	7	7	6
1031	251	3	0	4	2	8	4	6	4	2	5	5	3	3	1	7	5	2	2	2	2	5	4	3	6	6	2	7	6	6	2	5	4	5	4	4	4	4	4	4	7	4	1	1	3	4	5	5	4
1043	256	3	0	6	2	4	9	7	2	2	6	4	6	3	3	6	5	6	6	1	6	6	6	4	6	6	4	6	2	6	3	5	6	3	5	4	1	4	4	3	7	5	1	4	4	4	6	4	4
1074	266	3	1	4	2	5	6	3	7	5	3	3	5	3	3	7	3	1	5	4	5	5	6	1	5	5	4	3	3	6	3	3	5	6	7	5	6	1	5	5	7	6	4	5	5	7	7	6	4
1088	271	3	0	5	1	5	6	5	5	3	4	7	1	3	3	5	3	1	4	1	2	3	3	3	5	6	4	5	4	5	1	4	4	4	4	4	6	5	5	6	7	7	4	4	4	7	7	7	5
1092	273	3	1	4	1	4	4	6	4	3	4	5	2	4	3	4	5	4	3	2	2	1	1	1	6	6	4	5	1	3	4	4	6	6	7	4	6	4	4	5	7	7	4	5	5	6	6	7	4
1095	275	3	1	1	2	99	4	6	2	1	2	5	4	2	3	6	4	4	2	2	2	4	4	5	6	6	4	6	5	7	3	4	4	5	4	5	4	4	5	5	7	4	5	5	6	5	6	7	4
1106	279	3	1	3	1	3	4	-99	-99	-99	-99	-99	-99	-99	-99	-99	-99	-99	-99	-99	-99	-99	-99	-99	-99	-99	-99	-99	-99	-99	-99	6	7	6	6	6	6	4	5	7	7	2	5	6	6	6	7	7	4
1126	280	3	1	4	1	4	9	6	4	2	1	5	6	4	3	1	1	1	4	1	3	1	1	1	4	7	6	6	2	1	1	7	5	7	6	6	6	4	6	6	7	6	4	6	6	6	7	7	4
1165	294	3	1	3	1	3	4	-99	-99	-99	-99	-99	-99	-99	-99	-99	-99	-99	-99	-99	-99	-99	-99	-99	-99	-99	-99	-99	-99	-99	-99	5	5	5	2	4	3	4	4	6	6	6	4	4	5	7	4	6	4
1168	296	3	1	3	1	8	5	5	3	2	5	4	2	2	2	5	3	2	3	2	2	2	2	2	6	6	3	5	3	5	2	6	7	7	4	5	6	4	7	7	7	7	4	5	6	7	7	6	4
1169	297	3	1	3	1	3	4	2	2	2	4	4	3	4	2	4	4	2	2	2	3	3	2	2	4	5	4	4	2	5	2	3	3	5	2	2	2	4	5	6	6	6	4	5	4	7	4	6	4
1175	299	3	1	3	2	8	4	7	3	1	6	6	1	1	2	2	7	2	2	1	1	1	2	6	7	7	2	6	5	6	5	1	7	7	7	7	7	5	7	7	7	3	7	7	7	7	7	7	6
1176	300	3	1	3	2	3	8	3	5	3	6	4	3	2	4	6	3	5	1	3	1	3	4	2	5	5	3	5	1	5	2	6	7	6	5	5	5	4	4	6	5	5	6	5	6	5	5	6	4
1191	302	3	0	4	1	4	4	6	5	3	3	6	2	4	1	7	4	2	5	1	2	5	2	1	6	7	4	2	2	6	2	4	6	5	6	5	5	4	4	6	6	3	4	3	3	4	5	5	4
1220	310	3	1	1	1	7	4	6	3	3	5	6	2	4	1	4	5	3	2	2	4	5	2	2	6	6	5	6	4	6	5	6	4	5	5	6	4	4	5	6	7	6	6	6	6	5	5	6	5
1222	311	3	1	1	2	3	2	-99	-99	-99	-99	-99	-99	-99	-99	-99	-99	-99	-99	-99	-99	-99	-99	-99	-99	-99	-99	-99	-99	-99	-99	7	7	7	4	7	4	4	7	7	7	1	4	7	7	7	7	7	4
1224	313	3	1	1	2	6	3	6	3	2	2	4	2	3	2	6	4	3	6	2	3	6	6	3	6	6	5	6	5	6	2	4	3	5	5	5	4	2	3	3	6	4	3	3	4	5	4	5	4
1244	321	3	0	2	3	6	3	6	2	2	6	5	4	1	2	6	4	2	2	2	2	6	7	2	6	6	2	6	2	6	4	4	4	4	7	4	2	4	4	4	6	2	4	4	2	4	4	6	4
1260	332	3	1	1	2	5	6	5	6	2	4	5	1	2	3	5	6	3	3	6	5	5	3	4	6	6	4	6	2	5	2	4	3	4	4	4	4	4	4	4	6	6	2	5	3	5	6	3	4
1278	338	3	1	5	1	5	9	-99	-99	-99	-99	-99	-99	-99	-99	-99	-99	-99	-99	-99	-99	-99	-99	-99	-99	-99	-99	-99	-99	-99	-99	4	5	6	5	5	6	5	7	7	7	4	7	7	7	7	7	7	4
1344	355	3	1	1	1	4	4	5	5	4	5	5	4	3	3	5	5	4	5	6	4	6	4	5	6	5	5	6	6	5	4	6	6	7	5	5	5	4	6	7	7	7	7	5	5	6	7	7	5
1370	363	3	1	1	1	4	8	6	4	1	4	7	4	1	1	1	5	1	1	3	1	4	1	1	7	7	5	7	6	5	1	5	7	7	7	6	7	1	6	7	7	7	6	7	7	7	7	7	5
1374	365	3	1	4	1	7	6	5	4	3	3	5	4	3	3	4	5	2	4	4	4	5	4	3	5	5	4	6	3	5	4	4	5	5	5	4	5	4	5	4	7	6	4	5	5	5	6	7	4
1380	368	3	1	2	1	3	8	6	5	1	3	5	1	3	2	1	4	1	1	2	1	5	4	1	7	7	3	7	6	7	4	4	5	5	6	4	6	4	5	5	7	5	7	7	5	7	7	7	4
1423	377	3	1	4	1	5	4	6	3	1	1	5	2	2	3	6	5	2	4	2	2	5	4	1	6	6	4	5	4	6	1	2	2	4	4	4	6	6	4	6	7	6	2	2	4	6	6	6	4
1443	380	3	1	1	1	5	2	6	1	3	5	5	5	2	3	6	4	3	3	3	5	4	3	3	7	7	5	6	3	6	1	1	5	5	7	3	7	7	7	5	7	7	1	5	7	7	7	7	5
1445	382	3	1	2	1	4	4	7	3	1	1	4	1	1	1	4	4	1	1	1	3	3	3	1	7	7	3	7	3	5	1	5	5	6	7	6	6	2	5	6	7	5	5	5	5	7	7	7	6
1459	389	3	1	1	1	4	4	5	6	1	3	6	4	3	1	5	6	5	3	3	3	6	5	5	7	5	2	5	5	6	1	5	6	7	6	6	6	4	4	5	7	7	4	6	7	7	7	7	4
1514	400	3	1	4	1	4	4	6	3	4	3	5	1	1	1	3	4	3	3	3	1	5	3	3	5	5	4	5	3	5	3	4	5	5	5	4	5	3	5	6	7	5	4	5	5	5	5	5	4
1559	412	3	1	1	1	4	4	6	5	3	6	6	2	2	2	7	5	3	2	2	2	5	3	2	7	7	2	5	5	7	2	7	7	7	7	7	7	7	7	7	7	7	4	7	7	7	7	7	6
1565	415	3	1	2	1	8	4	6	5	2	5	5	4	4	1	5	5	1	3	1	1	5	1	2	6	7	5	6	2	7	1	7	7	7	7	7	7	4	5	5	7	7	4	5	7	7	1	7	4
1581	420	3	1	1	1	4	4	6	6	2	5	6	2	6	2	5	6	2	3	2	5	5	3	2	7	7	5	6	5	7	2	7	7	7	7	7	7	7	7	7	7	5	5	6	7	5	6	7	6
1599	427	3	1	5	2	99	9	4	4	4	5	5	3	4	3	5	4	5	4	4	4	4	4	3	4	5	4	4	4	4	4	5	4	7	7	4	4	4	4	4	7	1	2	4	3	4	4	5	5
1625	438	3	1	4	1	3	4	4	4	2	5	4	2	2	2	3	5	1	1	1	1	3	1	1	6	6	1	6	6	5	1	4	5	7	5	5	5	4	5	6	7	5	4	5	5	7	7	7	5
1659	449	3	1	3	1	4	4	6	4	2	5	5	1	2	1	4	2	1	2	1	1	2	2	1	6	6	2	4	2	4	2	4	6	7	7	6	6	4	6	7	7	6	5	5	6	7	7	7	4
1698	459	3	1	1	2	3	2	4	2	5	6	6	2	6	6	6	6	5	2	3	6	6	6	6	6	6	6	6	2	4	2	4	2	2	2	2	1	3	2	2	6	6	7	2	2	6	5	2	4
1706	464	3	1	3	1	8	5	6	2	2	5	6	6	4	2	6	2	3	5	5	2	5	3	2	7	6	3	6	3	6	1	6	7	6	6	4	7	2	4	7	7	5	3	6	7	6	7	6	5
1717	468	3	1	4	2	8	6	6	3	1	2	5	1	4	1	7	6	1	5	1	1	5	6	2	7	7	4	3	5	7	1	4	4	5	3	4	7	2	5	7	6	7	4	5	5	7	6	6	1
1718	469	3	1	3	1	4	9	6	4	2	4	6	4	4	1	1	6	1	5	4	5	7	1	1	7	7	2	6	1	7	1	7	7	7	7	7	7	7	7	7	7	7	7	7	7	7	7	7	7
1734	473	3	0	4	1	5	4	4	3	3	5	5	3	3	5	5	5	2	3	6	4	4	3	2	6	6	3	3	1	5	2	4	5	6	5	4	7	4	7	5	7	4	4	5	5	7	7	7	5
1778	478	3	0	5	1	4	4	6	2	1	1	5	5	3	3	6	4	1	1	2	2	2	4	1	5	6	1	5	3	2	2	3	3	2	1	3	3	2	3	4	7	3	1	7	4	5	3	5	4
1781	479	3	0	5	1	3	6	5	4	6	4	5	5	3	2	6	6	3	2	2	6	3	6	3	5	6	4	4	5	5	3	5	6	4	3	3	3	4	4	5	6	3	2	2	2	2	3	5	4
1788	481	3	1	4	1	8	4	7	1	1	6	7	1	1	1	7	6	1	2	1	1	1	1	1	7	7	4	6	1	7	1	7	7	7	7	7	7	7	5	7	7	7	7	7	7	7	7	7	2
1823	488	3	0	4	1	4	9	5	6	2	4	3	3	4	4	5	4	2	4	3	3	3	4	1	6	6	3	3	1	6	1	3	3	3	3	3	3	3	3	4	6	4	1	3	3	4	4	6	3
1965	514	3	1	2	1	5	8	6	3	2	4	3	4	4	5	4	4	4	6	6	5	4	4	4	6	4	4	6	5	6	6	4	6	6	5	4	6	4	6	6	7	4	6	6	7	5	5	6	4
1983	520	3	0	3	1	4	4	3	5	4	2	7	1	2	1	7	6	2	1	1	1	6	5	3	6	7	4	3	3	7	1	4	2	5	5	5	5	4	3	5	7	4	5	3	4	6	6	7	4
1997	521	3	0	1	2	3	4	4	3	4	4	4	3	4	3	4	4	5	4	4	4	4	5	4	4	4	4	4	4	5	3	4	4	5	5	3	4	4	4	3	4	4	4	4	4	4	4	4	3
2053	528	3	0	1	1	4	8	6	4	4	4	5	6	6	3	6	4	4	3	3	5	5	5	4	5	6	4	6	5	5	4	4	4	5	3	4	4	4	4	5	6	4	7	4	4	4	4	4	4
2058	530	3	1	4	1	4	4	7	2	2	5	6	4	3	4	2	4	2	2	5	4	3	3	2	6	6	3	4	4	5	2	2	5	3	2	2	3	2	2	7	6	5	4	4	3	4	5	5	4
2068	533	3	1	2	1	8	4	4	3	1	4	7	1	1	1	4	6	1	1	1	4	4	4	1	7	7	1	4	1	4	1	6	6	6	7	5	7	4	4	4	7	4	4	4	7	4	4	7	4
2077	537	3	1	1	1	6	3	6	6	4	1	4	7	4	4	6	4	4	4	1	5	5	5	5	3	5	4	5	4	5	4	5	6	7	4	5	4	4	7	7	7	6	5	5	7	7	7	7	4
2090	539	3	1	4	1	5	4	5	2	3	3	6	2	2	2	7	5	1	2	3	3	5	5	3	5	6	4	5	5	6	2	5	7	5	6	4	7	4	5	3	7	5	4	6	5	6	7	6	4
2094	541	3	1	3	1	3	6	5	2	1	5	5	6	2	3	6	4	2	2	1	1	3	2	2	7	7	3	3	2	6	2	6	6	7	7	6	6	4	6	7	7	6	5	7	7	6	6	7	5
2104	545	3	1	5	1	8	7	5	3	3	5	5	2	2	3	4	5	1	2	1	2	3	5	2	7	7	3	6	3	6	3	6	7	6	3	6	1	5	6	7	7	5	4	7	7	7	1	7	6
2107	546	3	1	4	1	4	4	4	3	4	5	5	4	4	4	4	5	3	3	5	6	4	4	2	4	6	5	4	2	5	2	6	7	7	7	7	7	4	6	7	7	4	7	7	7	7	7	7	5
2110	547	3	1	1	1	8	7	7	3	4	5	5	3	5	3	5	5	3	5	3	2	5	5	2	6	6	4	6	5	7	3	7	6	7	7	6	6	5	7	7	7	4	4	6	6	7	7	6	5
2168	563	3	1	1	1	6	3	7	4	2	5	4	3	2	2	6	4	2	5	2	5	5	4	1	6	6	5	7	2	7	4	5	6	5	5	3	5	4	5	5	7	5	4	3	4	6	6	5	4
2169	564	3	1	4	1	3	4	5	3	2	2	5	2	2	2	6	4	1	2	1	1	3	3	1	7	6	4	4	5	5	1	6	6	7	6	6	6	4	7	7	7	6	3	4	6	7	6	7	5
2190	580	3	0	4	1	4	4	6	3	2	6	6	3	3	3	4	5	1	2	1	2	3	3	4	7	6	5	5	4	5	5	4	5	5	3	2	4	3	3	4	7	2	1	2	4	3	4	5	4
2236	597	3	1	2	1	8	4	5	4	3	4	5	3	4	2	4	5	3	4	6	4	5	4	3	4	5	4	6	3	6	4	4	5	5	6	4	6	2	2	4	6	6	5	5	4	7	7	7	4
2254	608	3	1	4	2	4	4	5	3	3	6	6	3	4	1	5	4	5	1	5	2	5	5	5	6	7	3	6	5	5	1	5	5	6	6	5	6	2	3	7	6	6	3	5	7	7	7	6	3
2261	609	3	0	3	1	3	7	5	5	4	4	4	5	5	4	4	4	4	5	4	5	4	4	4	5	5	4	5	4	4	4	4	4	5	4	4	5	4	4	5	5	5	4	5	4	5	4	5	4
2277	614	3	1	3	1	1	4	4	1	1	1	4	4	1	4	1	5	3	1	1	4	1	1	1	5	6	1	2	5	7	1	6	1	3	5	5	5	1	6	4	7	1	1	6	2	5	5	6	4
2289	617	3	1	4	1	3	4	5	5	1	4	6	2	2	5	5	4	4	1	1	2	6	5	4	7	7	3	7	4	5	2	5	5	6	7	5	6	1	7	7	7	7	4	3	3	7	7	7	4
2317	636	3	0	4	2	7	4	5	6	5	5	6	4	4	3	5	5	4	4	3	4	4	6	4	6	7	4	6	4	5	4	7	7	7	6	5	7	6	5	7	1	4	1	4	5	5	5	5	5
2321	639	3	0	2	2	8	4	7	4	3	4	6	3	4	1	5	4	4	4	1	3	2	5	2	6	7	4	7	5	7	2	5	5	7	2	2	5	1	5	7	7	7	7	7	7	6	5	5	4
2328	642	3	1	3	1	3	4	6	4	2	4	5	2	4	2	6	5	4	4	2	2	4	6	6	6	6	6	6	5	6	3	4	5	6	5	6	7	5	5	7	7	7	6	6	6	6	6	6	4
2361	657	3	1	1	1	4	4	5	3	6	4	5	3	5	4	4	4	6	3	5	3	5	4	5	5	6	4	5	3	6	5	5	7	7	5	6	4	4	6	4	7	6	5	7	7	7	7	7	5
2371	659	3	0	3	2	8	5	5	6	2	5	6	6	2	2	5	5	6	5	3	2	4	5	5	6	7	5	6	2	5	2	6	6	6	6	6	6	5	6	7	7	5	5	7	7	2	7	7	5
2386	667	3	1	3	2	4	6	7	5	2	5	6	3	2	2	6	6	3	2	1	1	5	5	5	6	7	2	7	6	6	2	7	7	7	7	7	7	4	6	7	7	7	4	6	7	6	6	6	4
2403	674	3	0	1	1	4	2	4	3	2	2	2	5	2	6	3	5	7	4	5	5	3	4	1	5	6	4	6	1	5	1	3	3	6	5	3	6	3	4	6	7	6	4	5	7	7	7	7	4
2421	682	3	0	4	2	4	4	5	4	4	4	5	4	4	3	6	4	4	3	4	4	5	4	4	5	5	4	5	5	5	4	2	2	2	6	3	3	4	3	3	6	3	2	5	3	2	2	3	3
2425	683	3	1	2	1	4	4	6	5	4	4	5	2	5	2	3	4	2	4	3	4	3	3	2	4	5	4	5	4	5	2	4	5	6	6	5	6	5	5	5	7	6	4	6	6	6	6	7	5
2436	685	3	1	3	1	8	8	6	2	2	4	4	2	2	2	4	6	2	2	2	2	2	6	2	6	6	4	4	5	4	2	4	5	4	5	4	6	4	4	4	6	6	5	6	4	4	6	6	3
2444	690	3	0	3	1	8	4	7	4	2	5	4	5	3	4	3	5	2	2	3	6	2	5	3	6	7	3	7	7	7	3	5	5	6	6	4	5	3	3	5	6	6	3	3	3	4	6	6	4
2458	699	3	1	1	1	6	3	5	2	1	3	6	1	3	2	7	7	3	3	2	4	5	4	3	7	7	4	6	3	6	3	5	6	5	7	4	5	3	5	6	7	7	3	5	5	6	6	6	4
2463	701	3	0	4	2	4	4	7	5	5	5	5	4	3	2	6	4	4	3	5	5	5	7	5	5	6	7	7	5	7	3	7	6	6	5	6	7	4	5	5	7	7	2	3	7	5	7	7	4
2464	702	3	1	5	1	3	9	3	4	4	4	6	4	4	4	5	4	3	4	4	3	5	5	5	5	7	4	6	5	5	4	5	7	7	6	5	6	4	4	4	7	7	4	5	5	6	6	7	5
2466	704	3	1	1	1	6	3	6	1	3	4	6	1	4	3	7	7	4	4	3	4	7	1	1	5	7	4	6	1	6	3	3	5	5	4	3	5	2	4	5	7	7	5	5	5	5	2	4	5
2499	710	3	1	1	1	6	3	6	1	2	4	7	2	2	3	6	6	1	3	1	3	2	4	3	6	6	3	5	3	6	2	3	5	3	7	5	3	3	4	5	7	7	5	5	5	7	7	7	3
2503	712	3	1	2	1	7	6	6	4	2	5	6	2	3	2	6	6	1	3	1	4	4	2	2	6	6	3	6	4	7	1	4	6	5	5	4	4	4	4	4	7	5	3	6	7	6	6	7	4
2542	726	3	1	2	2	6	3	5	5	3	6	5	5	3	3	5	3	2	3	3	3	5	5	5	5	5	3	5	5	5	3	5	5	4	5	5	5	2	4	5	6	5	3	5	5	6	6	6	4
2581	736	3	1	2	1	9	4	7	3	3	7	4	2	3	4	3	2	3	1	3	3	7	4	1	6	6	1	3	2	6	2	5	4	6	7	6	7	4	6	7	7	1	6	7	1	7	7	7	4
2584	739	3	1	4	2	9	6	2	2	2	3	3	2	2	2	3	2	3	5	3	1	2	6	6	3	5	3	6	2	5	2	4	7	6	7	4	7	1	4	4	7	4	5	7	6	5	5	7	4
2590	740	3	0	3	1	4	4	7	5	6	2	2	5	6	7	7	7	4	5	3	6	3	7	7	2	3	4	5	5	6	5	4	3	4	5	6	5	2	4	6	7	5	2	5	6	5	5	6	5
2641	744	3	1	2	1	4	4	-99	-99	-99	-99	-99	-99	-99	-99	-99	-99	-99	-99	-99	-99	-99	-99	-99	-99	-99	-99	-99	-99	-99	-99	6	7	7	7	7	7	4	6	7	7	7	4	6	7	7	7	7	4
2680	752	3	1	4	1	4	6	-99	-99	-99	-99	-99	-99	-99	-99	-99	-99	-99	-99	-99	-99	-99	-99	-99	-99	-99	-99	-99	-99	-99	-99	4	4	4	4	4	4	4	5	5	7	4	4	4	4	6	4	7	5
2683	753	3	1	2	1	8	4	5	3	3	4	3	4	3	4	6	5	4	4	3	4	4	2	5	5	5	4	5	4	5	3	7	7	7	6	7	7	5	5	6	7	6	5	6	7	7	7	6	5
2693	759	3	1	4	1	3	4	6	2	1	3	5	5	2	2	5	5	3	4	3	3	3	3	5	5	5	3	5	4	5	3	7	7	7	7	7	7	5	7	7	7	7	4	6	7	6	7	6	5
2696	760	3	1	3	1	4	4	7	7	3	2	5	1	1	4	7	7	1	1	1	4	1	1	1	7	7	5	7	1	7	1	7	7	7	7	4	7	7	7	7	7	7	5	7	7	7	7	7	4
2736	773	3	1	2	1	5	4	6	4	6	4	6	3	4	2	6	6	2	1	1	2	4	2	2	7	6	4	6	4	4	2	6	4	6	6	6	7	1	4	4	7	7	7	6	7	7	7	7	4
2737	774	3	1	3	1	3	6	6	2	1	4	6	1	2	2	5	4	1	2	1	1	1	2	2	7	7	2	6	4	5	2	6	6	7	6	6	6	4	6	7	7	2	4	6	6	7	7	7	4
2744	779	3	0	1	1	3	7	6	2	2	1	6	5	3	2	1	3	2	6	1	3	5	3	4	4	7	5	4	3	5	3	4	5	5	5	4	6	5	4	6	6	3	1	6	2	6	5	5	3
2749	781	3	1	4	2	4	4	6	3	4	6	6	3	3	2	6	6	2	2	2	2	5	2	2	6	6	6	6	4	6	2	7	7	7	6	6	6	6	6	6	6	4	4	5	6	6	6	6	6
2767	786	3	1	2	1	4	4	6	4	2	6	6	3	3	3	6	6	3	2	5	1	5	4	6	6	7	4	6	5	7	4	6	7	7	4	7	7	4	6	7	7	6	7	7	7	6	6	7	5
2771	788	3	1	1	2	4	4	6	3	3	5	6	4	3	3	4	5	6	3	3	4	4	2	2	6	5	3	5	2	5	2	5	6	7	5	6	5	4	5	6	6	4	6	7	7	5	5	5	4
2777	791	3	1	4	1	4	4	7	3	2	5	6	1	2	1	6	4	5	1	1	4	5	3	1	7	7	3	7	4	7	3	7	7	7	7	7	7	7	7	7	7	7	1	7	7	7	7	7	7
2784	794	3	1	3	1	4	4	6	2	3	5	5	2	2	2	4	6	3	1	2	3	3	3	3	6	5	1	5	4	5	2	6	7	6	6	6	6	5	6	2	7	7	5	6	6	7	7	7	5
2791	798	3	1	1	1	6	3	4	4	4	4	4	4	4	4	4	4	4	4	4	4	4	4	4	4	4	4	4	4	4	4	4	6	5	2	4	4	4	5	6	7	2	5	6	5	5	4	6	4
2844	815	3	1	1	2	6	3	6	3	1	5	5	3	4	2	6	5	2	2	2	3	5	6	5	6	6	2	6	1	7	2	5	7	6	7	6	6	1	6	6	7	6	7	7	6	3	7	2	2
2845	816	3	1	2	2	3	4	3	6	7	6	5	4	2	2	5	5	1	2	5	3	2	7	1	5	1	1	3	4	6	7	2	4	4	3	4	3	6	5	7	6	3	1	4	1	4	6	3	2
2870	825	3	1	3	1	5	6	6	1	1	2	5	1	2	2	5	2	2	1	2	1	2	2	2	6	6	2	3	2	7	2	6	6	6	6	6	6	5	6	6	7	4	5	6	6	7	7	7	4
2874	826	3	1	3	2	5	6	6	1	2	6	5	1	2	2	6	5	1	2	2	2	2	5	2	7	7	3	6	3	6	2	2	5	5	6	3	3	2	3	3	6	2	2	7	6	3	3	5	2
2879	828	3	1	1	1	8	4	6	5	3	4	5	5	3	2	6	6	3	3	2	4	3	2	2	6	6	4	6	3	6	3	5	6	6	2	5	5	2	5	6	6	6	6	7	7	6	6	7	4
2925	837	3	1	1	2	6	3	6	4	3	3	6	3	2	2	7	5	4	5	4	3	5	5	1	5	6	4	6	4	5	4	7	7	7	7	4	7	3	5	7	7	5	7	7	7	7	7	7	6
2927	839	3	0	5	2	5	9	4	2	3	5	5	2	4	4	5	5	4	5	4	2	5	4	4	5	6	5	4	4	6	4	5	7	7	6	5	6	4	4	6	7	4	4	4	7	5	5	7	1
2954	847	3	1	2	2	4	4	6	2	2	7	5	2	2	2	6	4	5	2	2	2	4	3	1	6	6	3	6	3	6	2	4	4	5	2	3	7	1	6	6	7	2	5	7	6	7	6	7	4
2969	852	3	0	5	1	7	4	6	2	4	3	4	2	2	2	6	5	2	5	2	3	4	7	1	6	6	4	6	1	7	1	4	5	6	4	5	6	4	5	7	7	3	2	4	4	4	5	5	4
2973	854	3	0	4	1	8	4	-99	-99	-99	-99	-99	-99	-99	-99	-99	-99	-99	-99	-99	-99	-99	-99	-99	-99	-99	-99	-99	-99	-99	-99	-99	-99	-99	-99	-99	-99	-99	-99	-99	-99	-99	-99	-99	-99	-99	-99	-99	-99
3001	862	3	0	2	1	8	6	-99	-99	-99	-99	-99	-99	-99	-99	-99	-99	-99	-99	-99	-99	-99	-99	-99	-99	-99	-99	-99	-99	-99	-99	5	6	6	7	4	6	4	5	6	7	5	4	7	5	5	6	7	4
3007	864	3	0	2	2	8	7	4	4	4	4	4	4	4	4	4	4	4	4	4	4	4	4	4	4	4	4	4	4	4	4	4	4	4	4	4	4	4	4	4	4	4	4	4	4	4	4	4	4
3008	865	3	0	4	1	4	4	7	5	4	4	7	2	3	1	6	6	1	1	1	3	4	3	1	7	7	4	7	1	4	2	5	7	6	6	5	6	1	5	6	7	6	4	7	5	6	6	7	6
3044	875	3	1	1	2	6	3	-99	-99	-99	-99	-99	-99	-99	-99	-99	-99	-99	-99	-99	-99	-99	-99	-99	-99	-99	-99	-99	-99	-99	-99	4	7	7	7	4	3	1	4	4	7	1	7	1	7	6	7	7	5
3045	876	3	1	1	1	6	3	5	5	4	3	5	4	3	2	4	4	2	4	2	4	4	4	3	5	6	4	5	5	5	3	5	6	5	5	4	5	4	5	6	7	6	5	3	5	6	5	7	4
3056	880	3	0	2	1	6	3	4	5	4	5	5	3	4	3	6	6	3	2	4	3	5	5	1	5	6	4	5	5	5	5	4	4	5	4	4	5	4	4	5	6	5	4	4	4	5	5	5	4
3081	891	3	1	1	1	6	3	1	4	3	4	5	4	3	3	5	5	3	5	4	3	3	5	5	5	5	4	5	4	5	3	1	4	2	1	1	2	1	1	6	7	4	5	5	4	6	6	5	4
3104	905	3	1	1	1	6	3	5	4	4	5	6	5	5	3	4	4	4	4	5	4	4	4	2	5	6	4	6	2	5	4	4	7	6	5	4	5	4	4	5	7	7	4	5	4	5	5	6	4
3158	936	3	0	1	1	3	1	6	6	2	2	5	3	2	2	6	6	2	3	1	1	3	2	4	6	5	4	5	3	6	1	2	6	3	5	3	3	1	4	6	6	6	7	2	1	6	2	5	4
3196	949	3	0	1	1	6	3	1	5	6	3	7	5	3	1	6	6	5	5	5	1	5	5	1	5	6	6	5	1	6	3	4	7	6	2	2	7	3	4	5	7	7	5	7	7	7	7	6	5
3234	963	3	0	1	2	4	4	-99	-99	-99	-99	-99	-99	-99	-99	-99	-99	-99	-99	-99	-99	-99	-99	-99	-99	-99	-99	-99	-99	-99	-99	4	4	5	7	4	7	3	4	5	7	4	3	5	5	6	5	6	4
3352	1004	3	0	2	1	8	8	6	1	5	3	6	2	5	4	6	6	2	2	3	2	5	5	4	5	5	3	7	5	7	2	6	2	5	5	6	7	2	5	7	7	5	1	7	5	6	7	5	5
3374	1014	3	1	1	2	8	4	7	4	2	5	7	3	3	1	7	6	1	2	2	3	5	6	4	7	6	2	7	2	7	1	5	7	7	5	3	6	4	6	4	7	5	5	7	5	7	7	6	3
3401	1022	3	1	4	2	5	7	5	5	3	5	5	4	5	4	5	4	2	4	2	2	5	5	5	6	7	4	4	3	5	4	7	5	3	7	7	7	1	5	5	7	1	6	4	5	4	4	6	3
3426	1032	3	0	1	2	3	2	4	3	4	5	5	6	4	2	5	5	1	1	5	2	5	6	5	4	4	2	4	4	5	3	4	4	4	3	3	2	4	1	3	2	4	4	3	1	4	2	5	3
3428	1033	3	1	3	1	8	4	5	4	5	6	5	4	4	4	4	5	5	3	6	4	5	4	3	4	4	4	6	6	5	4	4	6	5	4	4	5	3	3	7	1	4	4	3	3	7	6	7	4
3466	1040	3	0	4	2	8	6	5	3	3	4	5	3	3	3	5	5	3	3	3	3	4	4	3	5	6	3	4	4	5	3	3	5	5	5	3	5	3	3	4	5	5	4	4	4	4	4	4	3
3468	1041	3	1	1	1	3	2	4	4	4	4	4	4	4	4	4	4	4	4	4	4	4	4	4	4	4	4	4	4	4	4	4	1	4	6	1	4	2	4	4	4	4	4	4	4	4	4	4	4
3479	1044	3	0	1	1	3	2	4	5	3	7	7	6	3	4	6	1	5	6	6	6	7	6	5	3	6	1	4	5	6	6	5	3	6	7	3	7	7	1	7	1	4	3	7	6	5	2	7	5
3489	1046	3	0	1	2	3	1	5	4	3	6	5	3	3	3	6	5	3	3	4	5	3	3	6	7	6	6	6	3	6	2	3	3	5	3	3	5	3	3	3	6	3	2	3	2	3	2	5	5
3490	1047	3	0	2	1	4	4	3	1	1	4	7	1	4	2	3	6	1	1	1	2	6	5	4	6	7	4	6	1	5	4	4	4	4	1	4	4	4	4	4	7	1	1	4	4	2	3	2	4
3524	1049	3	1	3	2	5	4	6	4	4	4	5	4	4	3	6	4	4	4	3	3	5	4	3	4	6	4	5	3	5	2	7	7	7	7	7	7	3	6	7	7	4	6	6	7	6	1	6	5
3569	1054	3	0	2	2	8	4	5	5	5	5	5	3	5	2	6	5	5	3	3	5	2	6	6	6	6	5	4	5	5	4	5	7	6	3	5	2	2	5	6	7	3	5	7	6	5	5	5	5
3610	1061	3	0	4	2	6	3	5	5	3	2	4	5	4	3	6	2	5	2	2	2	4	5	2	5	6	4	5	5	6	2	3	5	7	6	6	6	5	6	7	7	6	4	3	5	6	6	6	3
3629	1064	3	1	1	2	6	3	4	1	1	4	5	4	4	4	4	4	4	4	4	4	4	4	4	4	4	4	4	4	4	4	4	4	6	7	4	7	4	6	7	6	1	7	6	5	4	5	6	4
3633	1065	3	1	3	1	4	9	7	1	1	4	6	2	2	4	1	7	4	5	4	1	7	4	4	6	6	4	6	1	7	1	7	7	7	7	7	7	7	7	7	7	7	7	7	7	7	7	7	7
3636	1068	3	1	4	2	8	6	7	6	2	4	3	4	4	1	5	6	2	4	2	3	2	6	2	5	6	4	5	3	6	3	4	7	6	6	5	6	6	5	7	7	5	4	7	6	7	6	7	4
3643	1070	3	1	2	1	7	4	5	2	3	2	5	2	2	2	4	5	2	3	2	1	5	3	2	6	6	5	6	3	6	2	4	6	6	6	4	6	5	7	7	7	5	4	6	6	7	6	6	4
3664	1080	3	0	1	1	6	3	3	6	5	5	5	4	3	3	4	5	5	5	4	3	3	3	2	2	3	2	4	4	5	5	3	3	3	3	3	3	4	4	4	4	6	5	5	4	4	3	3	3
3689	1086	3	1	5	1	4	7	4	4	3	4	5	1	4	3	5	4	4	4	4	4	5	3	3	5	5	4	6	3	5	3	7	7	7	7	7	7	4	5	7	7	7	5	7	7	7	7	7	4
3696	1089	3	0	1	2	5	2	4	3	4	3	4	4	4	4	4	4	4	4	4	4	4	4	4	4	4	4	4	4	5	3	4	4	4	3	4	3	3	3	4	5	3	2	3	3	3	3	4	5
3697	1090	3	0	1	2	3	4	5	7	3	5	5	3	3	3	2	5	3	3	3	3	5	5	3	5	6	4	5	6	5	3	1	1	3	1	2	1	1	3	5	7	1	2	2	3	3	3	5	3
3706	1091	3	0	1	1	7	4	6	5	4	5	6	3	4	4	6	6	4	5	4	3	6	5	1	5	6	6	6	5	6	4	4	4	5	5	5	4	4	4	5	7	7	4	5	5	6	7	7	5
3713	1092	3	1	1	1	6	3	5	3	3	4	5	3	4	2	5	5	3	4	2	2	4	4	2	6	6	4	4	4	5	3	5	5	5	4	5	5	3	4	5	6	6	5	6	5	6	6	6	4
3732	1100	3	1	1	1	4	8	-99	-99	-99	-99	-99	-99	-99	-99	-99	-99	-99	-99	-99	-99	-99	-99	-99	-99	-99	-99	-99	-99	-99	-99	6	7	6	7	7	6	7	7	5	7	5	4	7	6	6	7	7	4
3737	1102	3	1	4	2	3	5	4	5	5	4	3	4	2	3	5	4	2	3	3	5	5	4	3	3	5	5	3	2	4	3	5	5	6	5	4	7	6	7	6	7	6	5	6	5	3	6	7	3
3739	1104	3	0	1	1	6	3	-99	-99	-99	-99	-99	-99	-99	-99	-99	-99	-99	-99	-99	-99	-99	-99	-99	-99	-99	-99	-99	-99	-99	-99	3	3	3	2	3	2	2	3	4	6	2	4	3	5	5	3	3	2
3755	1107	3	1	1	2	6	3	1	3	6	6	6	7	2	2	7	5	2	2	1	2	5	5	2	3	6	3	7	4	5	2	4	3	6	7	3	6	1	5	6	7	2	4	7	6	1	2	3	2
3784	1115	3	0	4	1	4	6	7	6	3	6	5	5	3	4	7	6	2	2	1	3	4	2	2	6	6	4	6	2	4	3	4	3	3	3	3	3	4	4	4	5	2	4	4	3	4	3	5	4
3798	1119	3	1	1	1	4	4	-99	-99	-99	-99	-99	-99	-99	-99	-99	-99	-99	-99	-99	-99	-99	-99	-99	-99	-99	-99	-99	-99	-99	-99	1	6	6	6	3	3	4	6	6	7	7	4	6	6	7	6	7	4
3800	1120	3	1	2	1	3	4	-99	-99	-99	-99	-99	-99	-99	-99	-99	-99	-99	-99	-99	-99	-99	-99	-99	-99	-99	-99	-99	-99	-99	-99	7	7	7	7	7	7	5	5	1	4	4	4	4	4	4	4	4	4
3807	1122	3	1	4	1	8	4	6	6	5	2	3	6	2	1	5	5	4	4	4	5	6	5	5	6	6	2	6	2	5	1	4	4	5	4	5	4	4	4	4	7	5	4	6	5	6	6	6	4
3814	1124	3	1	1	1	3	2	4	4	4	4	4	4	4	4	4	3	4	4	4	4	4	4	4	4	4	4	4	4	4	4	4	4	4	4	4	4	4	4	4	4	4	4	4	4	4	4	4	4
3869	1144	3	0	3	1	4	4	5	3	5	4	5	3	4	3	5	4	4	3	3	3	5	5	5	5	5	3	5	3	5	4	5	5	4	4	5	5	3	3	5	6	5	4	5	5	5	5	6	4
3912	1157	3	1	2	2	7	5	5	3	3	4	5	4	3	3	4	6	4	4	3	3	5	4	2	5	6	4	5	4	5	4	3	3	4	4	3	4	2	3	4	6	4	4	3	5	5	5	4	3
3920	1159	3	1	1	2	2	2	2	2	1	5	5	6	5	5	5	5	7	2	4	4	5	2	5	5	5	5	3	7	4	6	5	5	5	4	5	4	5	4	4	2	5	7	6	3	4	5	2	5
3921	1160	3	1	1	2	5	4	-99	-99	-99	-99	-99	-99	-99	-99	-99	-99	-99	-99	-99	-99	-99	-99	-99	-99	-99	-99	-99	-99	-99	-99	4	4	4	4	4	4	4	4	4	4	4	4	4	4	4	4	4	4
3940	1165	3	1	2	1	5	4	5	4	3	2	5	1	1	1	6	2	2	1	1	1	6	6	6	6	6	1	6	3	6	1	2	5	5	3	2	5	3	3	5	7	5	4	4	2	6	6	6	4
3953	1167	3	1	4	2	2	8	6	-99	-99	-99	-99	-99	-99	-99	-99	-99	-99	-99	-99	-99	-99	-99	-99	-99	-99	-99	-99	-99	-99	-99	7	2	2	3	3	3	1	2	5	3	2	3	5	3	3	4	4	5
3955	1168	3	1	1	1	7	4	5	3	3	4	5	4	3	3	6	6	3	3	3	5	5	5	3	6	6	4	5	2	6	3	6	7	6	7	5	7	4	5	6	7	6	4	3	6	6	6	6	4
4015	1184	3	1	3	2	8	4	-99	-99	-99	-99	-99	-99	-99	-99	-99	-99	-99	-99	-99	-99	-99	-99	-99	-99	-99	-99	-99	-99	-99	-99	5	5	7	7	6	7	5	5	5	7	4	4	5	7	6	7	6	4
4056	1194	3	1	3	1	2	9	-99	-99	-99	-99	-99	-99	-99	-99	-99	-99	-99	-99	-99	-99	-99	-99	-99	-99	-99	-99	-99	-99	-99	-99	-99	-99	-99	-99	-99	-99	-99	-99	-99	-99	-99	-99	-99	-99	-99	-99	-99	-99
4084	1202	3	1	3	2	3	4	4	3	2	6	6	3	4	4	4	6	3	2	2	2	5	5	3	6	6	3	3	4	4	6	5	6	6	6	6	6	4	5	6	7	2	4	5	5	6	6	5	4
4089	1204	3	1	2	1	7	4	3	3	2	3	5	1	2	2	4	4	2	2	3	2	4	4	3	5	6	2	4	4	6	3	5	7	7	6	6	6	2	6	7	7	6	4	6	6	6	6	6	4
4101	1209	3	0	2	1	7	4	-99	-99	-99	-99	-99	-99	-99	-99	-99	-99	-99	-99	-99	-99	-99	-99	-99	-99	-99	-99	-99	-99	-99	-99	4	6	4	4	4	4	3	3	4	7	7	4	6	4	3	4	5	4
4127	1212	3	1	2	1	4	4	6	3	2	4	7	3	4	2	5	6	2	4	2	1	6	3	2	6	7	4	6	2	6	3	4	6	7	6	4	6	4	6	6	7	7	4	6	6	7	7	7	4
4143	1215	3	1	1	1	6	3	5	3	2	6	5	4	3	2	6	5	3	3	5	3	4	5	3	6	5	5	7	3	6	3	2	5	6	6	2	5	4	5	6	7	6	4	4	3	6	6	6	4
4160	1221	3	0	1	2	4	2	7	6	4	2	7	5	6	7	5	7	7	6	4	6	6	5	6	7	7	1	7	7	6	7	5	7	6	6	4	5	4	5	5	7	5	4	5	4	7	5	5	7
4168	1222	3	1	2	1	4	8	6	2	2	5	3	4	4	2	3	4	2	5	3	5	3	5	3	6	6	5	5	3	5	5	6	7	7	6	7	6	4	5	7	7	4	5	7	6	6	6	6	5
4210	1229	3	1	3	1	3	4	4	6	1	3	4	4	4	4	4	4	4	1	4	4	4	4	4	6	7	4	5	4	4	4	4	7	7	5	4	3	4	4	7	7	7	2	4	5	7	6	6	6
4243	1239	3	1	2	2	8	4	6	3	3	6	6	3	2	4	6	4	2	3	4	2	6	3	5	6	6	4	6	5	6	3	5	5	7	5	6	6	4	6	4	7	6	4	7	6	7	6	6	3
4269	1244	3	1	3	2	8	4	6	5	3	5	6	3	3	3	5	4	3	3	5	3	4	6	6	5	5	4	5	4	5	3	4	5	5	5	4	5	4	4	5	6	6	3	4	5	6	5	6	4
4272	1246	3	1	1	1	7	4	7	4	3	3	4	4	2	1	2	4	2	4	1	2	4	4	4	6	7	3	4	2	4	4	7	4	6	6	6	4	4	4	4	7	5	4	7	5	4	6	6	4
311	17	4	0	3	1	5	9	7	7	3	7	7	5	5	7	4	6	4	7	3	6	4	7	5	6	7	4	7	4	5	7	7	5	7	4	6	4	7	7	4	6	4	1	5	7	4	4	7	4
321	19	4	1	3	2	3	7	5	4	4	4	4	4	5	4	4	5	4	4	4	6	4	5	3	5	3	5	4	4	6	4	4	5	6	4	5	5	4	4	5	7	5	5	4	5	5	5	5	5
326	21	4	0	1	1	7	4	7	6	5	5	1	6	4	3	7	6	6	3	2	5	6	5	4	6	6	5	6	2	6	4	4	6	5	4	5	4	6	6	5	6	6	3	6	6	6	5	6	5
396	43	4	1	1	1	7	8	4	4	5	3	4	4	4	3	4	5	4	3	2	3	4	4	1	5	6	4	5	4	4	4	4	6	7	7	7	7	4	4	6	7	5	6	4	6	7	7	7	4
444	68	4	1	1	1	2	8	2	6	5	4	2	7	5	2	6	6	7	5	6	7	4	4	4	1	3	4	3	5	3	3	4	4	5	6	4	5	1	5	4	7	5	4	4	5	3	5	5	4
465	76	4	1	3	1	4	9	7	6	6	2	3	3	3	3	7	4	6	2	6	5	5	6	5	5	6	1	6	3	7	7	6	7	7	7	7	7	7	7	7	7	7	4	7	7	7	7	7	6
466	77	4	1	1	1	4	4	5	5	5	3	2	6	5	5	7	3	5	4	5	6	6	5	6	3	5	5	3	5	5	5	3	5	5	6	4	5	2	4	3	5	2	3	5	5	5	5	5	4
526	108	4	0	1	2	7	5	6	6	3	3	6	5	5	6	3	3	6	6	5	5	4	5	7	5	4	6	4	3	7	6	6	7	7	6	6	6	5	6	6	5	6	7	7	6	6	6	7	7
685	185	4	0	4	2	8	9	6	7	7	6	3	7	6	6	6	6	6	3	6	7	6	6	3	1	7	6	6	6	5	6	5	5	5	5	5	5	4	5	6	7	6	2	3	5	7	7	7	6
912	227	4	0	1	1	4	8	4	4	4	4	4	4	4	4	4	4	4	4	4	4	4	4	4	4	4	4	4	4	4	4	4	4	4	4	4	4	4	4	4	4	4	4	4	4	4	4	4	4
1127	281	4	1	4	1	2	7	5	4	4	5	4	4	4	4	4	4	4	4	4	3	5	4	3	5	5	4	3	4	4	4	6	7	7	7	7	7	2	5	7	7	7	3	5	7	7	7	7	4
1156	291	4	1	2	1	3	5	6	4	1	4	4	4	4	4	6	2	1	2	1	3	1	1	1	7	7	4	7	3	5	2	7	7	7	6	7	6	2	6	7	7	5	6	7	7	5	7	7	4
1588	424	4	0	1	2	6	3	2	2	4	5	1	3	1	3	1	3	1	5	5	6	4	6	5	5	3	3	2	1	5	2	1	1	1	1	2	2	1	1	3	6	2	2	2	4	5	4	3	5
1683	456	4	1	2	2	4	6	7	4	5	4	4	5	5	7	7	6	5	4	7	5	6	2	4	3	3	5	4	1	5	2	7	7	7	6	7	6	5	7	7	7	6	7	7	7	6	6	7	5
1702	462	4	1	2	1	4	4	-99	-99	-99	-99	-99	-99	-99	-99	-99	-99	-99	-99	-99	-99	-99	-99	-99	-99	-99	-99	-99	-99	-99	-99	7	7	7	4	5	4	4	7	7	7	7	4	7	7	7	1	7	6
1872	494	4	0	5	1	8	9	4	2	3	5	4	2	4	4	6	4	4	3	4	2	5	4	1	3	5	3	4	2	4	1	2	3	3	1	1	1	1	2	5	5	1	1	2	1	3	3	4	3
1913	504	4	0	3	1	4	4	6	4	4	4	4	5	4	6	3	4	3	4	3	6	6	5	6	5	6	4	6	5	6	4	5	4	6	6	4	6	3	4	6	7	6	4	4	6	7	6	7	4
2047	527	4	0	3	1	4	4	5	6	4	2	2	3	2	2	2	6	3	2	6	2	2	2	3	5	5	4	5	4	6	4	5	7	6	6	6	5	5	6	7	7	5	1	7	7	5	5	7	4
2208	588	4	1	1	1	3	7	6	6	5	4	6	3	6	5	3	6	6	5	5	3	4	4	3	5	6	4	5	6	6	4	6	7	7	6	6	6	4	6	7	3	5	4	7	7	6	5	4	4
2228	593	4	0	4	1	4	4	7	7	1	3	7	3	3	1	2	5	3	3	1	5	5	5	5	6	6	3	6	5	6	5	4	7	7	7	7	7	1	7	7	7	7	4	7	7	7	7	7	4
2252	606	4	1	3	2	4	4	2	2	2	4	6	5	4	6	6	6	2	2	6	2	2	5	3	6	5	7	6	4	6	3	7	7	7	7	7	7	5	6	7	7	7	7	7	7	2	7	6	5
2280	615	4	1	4	1	5	4	-99	-99	-99	-99	-99	-99	-99	-99	-99	-99	-99	-99	-99	-99	-99	-99	-99	-99	-99	-99	-99	-99	-99	-99	5	5	6	6	5	6	6	6	5	6	7	3	5	7	7	7	7	5
2333	643	4	0	1	1	5	2	7	7	5	6	5	7	3	6	7	6	4	6	5	7	6	2	7	6	5	5	7	6	5	2	5	2	5	2	5	2	4	4	3	7	5	5	6	6	3	5	7	4
2453	698	4	1	2	1	4	4	5	2	2	6	5	3	2	2	6	1	4	1	2	2	6	2	1	6	6	5	6	1	6	2	6	7	7	7	5	7	4	4	7	7	6	7	7	7	6	7	7	4
2469	705	4	0	1	2	6	3	3	4	5	4	3	3	3	4	4	3	3	4	5	5	6	5	4	3	4	4	5	4	4	5	4	3	3	4	4	3	4	5	4	3	3	2	2	3	4	4	3	4
2635	743	4	0	3	1	4	9	5	5	5	4	3	7	3	4	5	4	2	2	6	6	5	4	4	5	3	3	3	2	5	3	2	2	3	6	2	7	5	4	4	7	7	4	3	6	7	4	5	4
2677	751	4	1	3	1	3	8	7	4	4	4	6	1	1	4	1	5	5	1	4	3	3	3	1	7	7	6	7	7	7	4	7	7	7	7	7	7	7	7	7	7	5	7	7	7	4	4	7	7
2690	757	4	0	1	1	3	4	4	4	4	4	4	4	4	4	4	4	4	4	4	4	4	4	4	4	4	4	4	4	4	4	4	4	4	4	4	4	4	4	4	4	4	4	4	4	4	4	4	4
2714	765	4	1	2	2	8	4	3	5	6	5	5	5	3	4	5	3	6	2	4	2	6	5	4	5	6	5	5	5	6	2	6	6	7	2	6	2	5	7	7	6	7	6	7	7	6	7	6	5
2755	782	4	1	3	2	2	6	7	5	6	4	5	6	4	1	7	5	6	5	6	5	4	3	5	5	6	4	5	4	5	4	7	7	7	7	7	7	4	6	7	7	5	7	7	7	7	7	7	4
2766	785	4	1	1	1	4	4	4	5	1	6	6	4	5	4	5	6	3	4	2	2	3	3	2	7	7	3	7	6	5	4	7	6	7	5	7	7	7	7	7	7	7	4	7	7	6	5	7	5
2804	802	4	1	2	1	1	8	7	1	1	2	7	7	2	2	7	6	1	7	1	1	3	5	4	7	7	4	7	3	7	1	7	7	7	2	7	2	2	7	7	7	6	7	7	7	7	7	7	5
2916	834	4	0	1	1	6	3	5	5	3	2	6	3	3	5	5	4	5	3	7	4	6	5	4	4	6	4	6	5	5	5	6	6	6	7	6	7	4	4	6	7	7	4	4	6	7	7	7	4
2922	836	4	1	2	2	2	2	6	6	3	4	4	5	6	4	5	5	5	1	4	4	4	4	5	6	6	4	6	6	6	1	5	6	6	6	5	6	6	6	4	7	6	5	6	6	7	7	7	6
3414	1028	4	0	3	2	7	7	5	4	5	5	4	5	4	4	4	4	5	5	5	5	4	4	4	4	5	4	4	4	5	4	6	6	5	5	5	4	4	4	4	4	4	5	5	5	4	5	4	5
3956	1169	4	0	1	1	6	3	6	6	3	4	5	4	4	3	6	5	4	5	2	3	5	5	3	3	6	3	5	5	5	4	2	5	4	7	3	7	3	5	6	7	7	6	4	7	7	7	7	5
4018	1186	4	1	1	1	6	3	4	6	4	3	6	4	4	3	2	5	3	5	4	4	1	2	5	5	6	4	6	4	5	5	5	5	6	4	4	4	2	2	6	6	4	7	6	5	6	6	6	4
4095	1207	4	1	1	1	4	7	5	4	3	5	3	2	4	3	5	6	4	3	3	5	5	5	4	5	6	3	6	3	6	2	6	6	6	6	6	5	6	6	6	6	4	4	6	6	5	5	6	5
4256	1243	4	0	1	2	2	2	7	7	6	7	6	7	6	7	6	6	7	7	7	7	7	7	7	7	7	6	7	6	7	7	7	7	6	6	7	6	7	7	1	7	7	7	7	6	6	6	7	6
4271	1245	4	1	2	2	8	4	-99	-99	-99	-99	-99	-99	-99	-99	-99	-99	-99	-99	-99	-99	-99	-99	-99	-99	-99	-99	-99	-99	-99	-99	1	3	6	6	2	3	4	4	3	5	3	2	4	5	5	4	3	4
338	25	5	1	5	1	4	9	4	5	5	4	4	4	5	4	5	5	4	4	4	5	5	3	3	3	5	4	4	4	4	4	5	6	5	6	5	6	4	5	6	7	4	4	6	5	5	5	7	4
357	31	5	0	3	2	8	4	2	2	6	6	6	2	2	5	5	6	7	2	4	2	4	6	3	5	6	4	5	3	4	3	4	5	4	5	4	6	4	5	5	7	6	4	3	5	5	7	7	4
360	32	5	1	2	2	4	4	7	6	2	4	6	1	4	2	7	5	4	5	4	1	1	1	4	7	7	5	5	7	6	1	7	7	7	7	7	7	4	7	7	7	7	7	7	7	7	7	7	7
1012	244	5	1	4	1	3	4	7	7	1	1	5	2	4	2	7	7	2	4	1	3	2	1	1	7	7	4	3	1	7	1	7	7	7	7	7	7	4	7	7	7	3	6	7	7	7	7	7	5
1081	267	5	1	3	1	4	4	7	4	1	1	6	2	2	2	2	6	2	1	2	4	4	4	6	7	7	5	3	2	4	2	7	7	7	7	7	7	4	7	7	7	7	7	7	7	7	7	7	6
1082	268	5	1	5	1	7	8	6	4	1	1	6	2	4	2	4	4	1	1	2	6	4	2	1	6	6	4	7	1	6	2	7	6	7	7	7	7	6	7	7	7	4	4	6	7	7	7	6	6
1093	274	5	1	4	1	7	4	-99	-99	-99	-99	-99	-99	-99	-99	-99	-99	-99	-99	-99	-99	-99	-99	-99	-99	-99	-99	-99	-99	-99	-99	4	7	6	4	6	6	4	4	4	7	4	5	7	7	5	5	7	4
1105	278	5	1	4	1	3	8	-99	-99	-99	-99	-99	-99	-99	-99	-99	-99	-99	-99	-99	-99	-99	-99	-99	-99	-99	-99	-99	-99	-99	-99	7	7	7	7	7	7	6	7	7	7	7	7	7	7	7	7	7	6
1150	287	5	1	3	1	4	4	6	6	4	2	4	5	5	2	4	4	2	6	4	4	5	4	2	6	5	4	5	2	6	6	6	6	7	6	4	4	4	6	7	7	6	6	6	7	6	6	6	4
1153	289	5	1	4	2	3	4	7	4	4	7	7	4	4	4	7	7	4	4	4	4	4	7	4	7	7	4	7	4	7	4	6	7	7	7	7	7	4	6	7	7	4	7	7	7	5	4	7	4
1157	292	5	1	4	2	4	4	5	2	2	2	6	2	2	2	6	5	3	2	2	2	4	2	2	6	6	5	4	4	5	2	4	5	6	6	5	6	4	6	7	7	5	4	4	7	7	6	7	5
1185	301	5	1	5	1	3	4	4	4	4	3	6	4	4	2	5	4	4	4	4	4	5	4	4	5	6	4	4	2	4	4	7	7	7	7	7	7	7	7	7	7	4	6	7	7	7	7	7	7
1223	312	5	0	1	2	6	3	5	3	5	5	5	1	1	5	6	5	3	5	3	3	5	5	5	4	4	4	5	5	5	3	3	4	5	5	4	5	4	5	4	6	5	4	5	5	7	7	5	4
1233	319	5	1	2	1	3	4	-99	-99	-99	-99	-99	-99	-99	-99	-99	-99	-99	-99	-99	-99	-99	-99	-99	-99	-99	-99	-99	-99	-99	-99	7	7	7	7	7	7	5	7	7	7	7	6	6	7	7	7	7	4
1251	325	5	1	2	2	8	4	6	4	2	5	6	4	4	3	6	4	2	3	2	3	6	5	1	6	7	3	5	2	6	4	7	6	7	4	7	4	3	7	7	4	4	7	7	7	7	7	7	4
1265	334	5	1	3	1	3	9	4	4	5	7	3	3	4	4	4	2	1	1	2	2	2	2	2	4	6	4	5	4	5	2	7	7	7	6	4	7	3	7	7	7	6	6	5	7	7	7	6	5
1279	339	5	1	2	2	5	4	1	1	1	7	7	6	7	7	7	7	7	7	7	7	7	7	7	7	7	7	7	7	7	7	7	7	7	1	7	1	7	7	7	1	1	7	7	7	7	7	7	7
1283	340	5	1	4	1	2	4	6	4	4	4	7	4	4	4	4	4	4	4	4	4	4	4	4	7	7	4	4	4	7	4	6	6	6	6	6	6	6	7	6	7	7	7	7	7	7	7	7	7
1326	351	5	1	4	1	8	6	6	4	2	4	5	4	4	4	5	4	4	2	2	4	4	4	1	6	7	4	5	4	6	4	7	7	7	7	7	7	7	7	7	7	7	2	7	7	7	7	7	7
1354	356	5	1	3	1	3	4	7	7	7	4	5	4	5	1	5	7	7	7	1	4	2	1	1	7	7	4	1	1	4	4	7	7	7	7	7	7	7	7	7	7	7	7	7	7	7	7	7	4
1388	369	5	1	2	1	3	4	7	6	1	1	7	1	1	1	7	1	1	6	1	1	1	1	1	5	7	6	6	6	7	6	6	7	7	6	7	6	7	7	7	7	1	6	7	7	7	7	7	5
1583	421	5	1	3	2	8	4	5	4	2	2	6	2	3	2	5	5	4	2	2	2	3	3	2	6	6	4	5	5	6	2	4	4	6	6	4	6	4	6	6	7	5	6	6	6	6	6	5	4
1604	428	5	1	5	1	4	9	3	6	5	5	5	5	3	3	4	6	3	2	3	3	4	3	2	6	7	3	5	3	6	3	7	7	7	7	7	7	4	7	7	7	7	7	6	7	7	7	7	6
1621	437	5	1	3	1	7	4	3	5	5	2	2	5	2	2	5	4	2	3	3	2	2	2	2	6	6	4	6	2	6	2	5	5	4	3	3	5	4	6	7	7	6	4	6	4	6	6	6	6
1631	440	5	1	1	1	6	3	-99	-99	-99	-99	-99	-99	-99	-99	-99	-99	-99	-99	-99	-99	-99	-99	-99	-99	-99	-99	-99	-99	-99	-99	6	6	6	6	6	6	4	4	7	7	6	4	6	6	6	6	6	6
1637	441	5	1	3	1	3	4	7	7	6	6	6	1	2	2	7	5	6	2	2	3	2	2	2	6	6	6	6	2	6	2	6	6	7	4	7	6	4	7	7	7	7	6	7	7	7	7	7	7
1653	446	5	1	4	2	8	4	7	1	1	7	7	1	1	1	7	7	7	1	1	1	7	1	7	7	7	4	7	4	7	1	7	7	7	7	7	7	7	7	7	7	7	7	7	7	7	7	7	7
2056	529	5	0	4	2	1	4	3	4	4	4	2	4	4	1	6	6	4	4	1	4	1	1	4	4	7	4	1	4	7	4	6	1	5	1	2	2	4	4	4	7	4	1	3	4	2	6	6	5
2091	540	5	1	5	1	3	9	6	3	1	3	6	3	3	3	7	1	7	2	2	3	2	1	2	7	6	2	4	1	5	1	7	7	7	1	7	7	7	7	7	7	2	7	7	7	7	7	7	4
2096	542	5	1	1	1	6	3	6	5	4	1	5	4	3	3	4	7	5	3	2	3	4	3	3	5	6	2	5	5	5	2	7	7	7	7	7	7	4	7	7	7	7	7	7	6	7	7	7	5
2097	543	5	1	4	1	4	4	4	6	4	4	4	4	4	4	4	6	4	4	4	4	4	6	4	4	6	4	6	4	6	4	7	7	7	7	7	7	7	7	7	7	7	2	7	7	7	7	7	2
2114	548	5	1	2	1	8	4	6	6	1	7	5	2	4	4	4	6	4	2	4	2	4	6	4	6	6	2	6	4	3	4	7	7	7	7	7	7	6	7	7	7	7	4	7	7	7	7	7	7
2152	550	5	1	3	1	6	3	1	6	6	7	1	7	5	6	2	5	6	5	6	7	6	6	6	5	5	6	7	2	4	2	6	4	4	6	6	6	4	7	7	7	6	2	7	7	7	7	7	7
2220	590	5	1	3	1	4	4	4	6	2	2	6	2	3	1	1	3	1	1	2	2	1	2	1	6	7	6	6	3	3	1	6	7	7	6	5	7	7	7	7	7	2	7	7	7	7	7	7	7
2339	648	5	1	4	1	3	6	7	6	6	3	3	4	5	4	6	6	6	2	4	4	4	4	5	6	6	5	6	5	6	4	7	7	7	7	7	7	7	7	7	7	7	7	7	7	7	7	7	7
2340	649	5	1	3	1	2	4	3	2	2	2	6	2	2	2	2	4	1	1	2	2	2	2	5	5	7	4	6	5	4	7	7	7	7	7	7	7	3	7	7	7	7	7	7	7	7	7	7	7
2345	650	5	1	1	2	6	3	7	4	3	7	7	2	3	2	7	7	3	2	2	2	7	4	5	7	7	2	6	3	7	2	4	6	7	7	7	7	7	6	7	7	5	6	6	7	7	7	7	7
2349	651	5	1	2	1	4	8	7	6	4	4	5	4	4	4	4	4	4	4	4	4	4	4	4	4	4	4	4	4	4	4	4	7	7	4	4	4	4	6	7	7	7	5	7	7	7	7	7	4
2353	653	5	1	4	1	4	4	7	2	1	4	7	4	1	1	7	4	4	2	1	5	4	4	4	7	7	4	5	4	7	4	7	7	7	7	7	7	4	7	7	7	7	4	7	7	7	7	7	4
2358	655	5	1	5	1	2	9	3	5	5	1	4	4	3	4	7	6	5	4	3	4	2	7	3	7	7	5	5	4	7	4	5	7	7	5	5	5	4	6	7	7	7	4	7	7	7	7	7	5
2365	658	5	1	3	1	3	4	6	4	3	3	6	3	3	1	6	5	1	1	1	1	5	5	1	6	7	4	5	1	7	1	4	7	7	5	5	5	4	7	7	7	5	7	5	7	7	7	7	4
2378	661	5	1	2	1	4	4	1	5	2	7	3	3	2	2	2	2	2	3	2	2	4	2	2	6	6	2	6	2	7	2	7	7	7	7	7	6	7	7	7	7	1	7	7	7	1	1	7	7
2438	687	5	1	2	1	4	4	7	5	5	7	6	5	6	5	4	3	3	4	7	5	5	4	4	5	6	6	6	2	7	3	7	4	6	7	6	4	4	4	6	7	4	6	6	7	7	7	7	4
2607	741	5	1	5	3	1	9	1	1	1	1	1	1	1	1	1	1	1	1	1	1	1	1	1	1	1	1	1	1	1	1	7	7	7	7	7	7	7	7	7	7	7	7	7	7	7	1	7	7
2685	754	5	1	2	1	4	4	6	5	4	5	5	2	5	1	5	5	4	4	4	2	5	5	5	6	6	4	6	6	6	4	6	6	6	4	5	4	4	5	7	6	6	5	6	5	6	6	6	5
2686	755	5	1	3	1	4	4	6	6	2	2	4	2	3	4	6	4	4	2	5	6	4	4	4	5	7	4	5	3	6	4	5	6	7	7	5	6	6	6	7	6	4	6	6	7	6	6	6	4
2689	756	5	1	3	1	3	4	-99	-99	-99	-99	-99	-99	-99	-99	-99	-99	-99	-99	-99	-99	-99	-99	-99	-99	-99	-99	-99	-99	-99	-99	7	7	7	7	7	7	4	7	7	7	7	7	7	7	7	7	7	4
2717	766	5	1	2	1	7	6	6	4	4	5	5	2	3	3	5	5	3	2	2	2	3	4	3	6	7	3	5	3	6	3	4	4	5	5	4	5	4	4	4	7	6	5	5	6	5	6	6	4
2720	768	5	1	5	2	7	8	6	6	2	7	5	4	4	3	7	5	3	2	3	2	1	3	7	7	7	5	6	5	7	4	7	7	6	7	6	7	7	7	7	7	7	7	7	7	7	7	7	7
2721	769	5	1	3	1	2	2	-99	-99	-99	-99	-99	-99	-99	-99	-99	-99	-99	-99	-99	-99	-99	-99	-99	-99	-99	-99	-99	-99	-99	-99	5	7	7	7	6	7	7	6	6	7	7	7	7	7	7	7	7	5
2725	770	5	1	3	2	7	4	-99	-99	-99	-99	-99	-99	-99	-99	-99	-99	-99	-99	-99	-99	-99	-99	-99	-99	-99	-99	-99	-99	-99	-99	4	6	6	4	6	4	6	6	5	6	4	6	6	6	6	6	6	6
2740	775	5	1	4	2	3	4	7	6	4	3	6	3	1	1	7	7	1	1	1	2	1	1	1	7	7	1	7	1	1	1	5	5	6	7	7	7	7	7	7	7	2	6	7	7	7	7	7	5
2768	787	5	1	4	2	4	4	6	4	6	3	5	2	2	2	5	4	5	4	4	1	1	2	1	5	6	4	5	4	4	4	7	7	7	7	7	7	4	7	7	7	7	7	7	7	7	7	7	6
2778	792	5	1	2	1	8	5	5	3	4	5	5	3	3	3	3	4	2	4	2	3	4	4	2	6	6	4	5	4	6	2	5	7	6	6	5	6	5	6	7	7	5	6	7	7	5	7	6	5
2783	793	5	1	1	2	6	3	5	4	3	1	6	1	4	3	4	5	4	4	4	3	3	3	2	6	6	2	5	4	3	3	4	7	7	5	4	5	5	7	7	7	4	6	4	7	7	7	7	4
2785	795	5	1	4	1	4	4	7	7	7	7	7	7	7	6	7	7	7	7	7	7	5	5	7	7	7	7	7	5	7	7	6	7	7	7	7	7	7	7	6	7	7	7	7	7	7	7	7	6
2795	800	5	1	2	1	5	4	6	6	1	4	5	1	4	3	6	5	4	4	4	4	4	4	4	7	5	4	5	4	7	2	5	6	6	5	4	5	4	5	6	7	7	5	6	6	6	7	7	4
2802	801	5	1	4	1	3	4	7	4	4	6	6	4	4	4	7	6	4	4	4	4	4	4	4	6	6	4	5	4	5	4	7	7	7	7	7	7	7	7	7	7	7	7	7	7	7	7	7	7
2821	806	5	1	4	2	8	6	-99	-99	-99	-99	-99	-99	-99	-99	-99	-99	-99	-99	-99	-99	-99	-99	-99	-99	-99	-99	-99	-99	-99	-99	5	7	7	7	4	7	5	6	2	7	7	4	6	7	7	7	7	6
2867	823	5	1	2	1	4	4	7	1	1	7	6	1	6	4	4	6	1	1	1	1	1	1	1	7	7	1	6	1	7	4	5	5	6	7	6	7	4	6	7	7	7	4	6	7	7	7	7	4
2868	824	5	1	5	1	4	4	5	6	2	2	4	6	4	3	5	4	5	4	5	4	2	1	3	4	6	4	6	4	5	3	7	7	7	7	7	7	7	7	7	7	7	7	7	7	7	7	7	7
3033	868	5	1	1	2	6	3	5	4	2	4	4	4	4	3	5	5	1	4	2	4	5	5	3	5	6	4	4	5	6	5	2	4	5	5	4	5	4	6	5	5	5	4	7	4	5	5	5	4
3037	871	5	0	1	1	2	7	3	7	4	4	6	4	7	4	5	6	6	4	1	7	1	4	4	7	7	4	7	2	1	1	5	6	4	2	3	2	4	5	4	6	7	4	6	6	4	5	6	4
3080	890	5	1	2	2	7	4	5	4	5	4	5	4	4	4	3	5	5	4	3	4	5	5	5	5	5	4	4	4	5	4	4	6	6	4	4	5	4	5	6	7	6	4	4	5	5	5	6	6
3191	946	5	1	1	1	6	3	7	3	2	5	7	2	3	2	6	6	1	2	2	3	6	2	2	6	6	5	7	5	7	2	5	7	7	7	5	7	4	4	7	7	5	7	7	7	7	7	7	5
3254	971	5	1	1	1	6	3	1	4	4	2	6	4	2	4	2	6	5	4	6	6	5	4	4	5	7	6	6	2	6	4	4	4	4	6	4	6	4	4	4	7	6	4	7	7	6	6	7	4
3255	972	5	1	1	2	6	3	6	4	2	4	7	1	4	1	6	6	2	4	2	4	4	6	4	6	7	4	4	4	6	4	6	7	6	6	6	6	6	6	6	7	2	4	6	6	4	4	6	4
3359	1009	5	1	1	1	6	3	4	3	5	4	5	3	2	2	3	6	2	2	2	2	5	4	2	6	7	4	5	2	5	4	6	7	7	7	7	7	6	7	7	7	4	4	6	7	7	7	6	6
3398	1020	5	1	1	1	6	3	4	4	3	5	4	4	4	1	6	6	4	5	2	5	5	5	6	6	5	4	4	5	5	3	2	7	7	7	7	7	5	6	6	7	7	5	7	7	7	7	7	5
3463	1038	5	1	1	1	2	2	6	3	5	6	6	4	6	6	6	6	5	6	5	5	5	4	5	6	5	4	5	5	5	6	6	6	6	6	6	6	6	6	3	5	5	6	6	6	6	5	6	5
3573	1055	5	0	3	2	5	4	7	7	7	4	6	6	7	7	7	7	7	4	5	7	6	7	4	5	6	6	7	6	7	6	7	7	7	7	7	7	7	1	4	7	7	1	6	7	7	7	7	7
3635	1067	5	1	3	1	4	4	5	3	3	4	6	3	2	3	4	5	3	4	2	3	5	4	5	6	6	4	6	5	6	3	5	6	6	5	5	4	5	5	6	7	6	5	6	5	7	7	7	4
3660	1077	5	1	1	2	7	7	-99	-99	-99	-99	-99	-99	-99	-99	-99	-99	-99	-99	-99	-99	-99	-99	-99	-99	-99	-99	-99	-99	-99	-99	7	7	7	7	7	7	7	7	1	7	7	7	7	7	7	7	7	7
3928	1163	5	1	3	1	3	4	7	4	2	1	7	2	2	2	2	6	2	1	1	6	3	2	1	6	7	2	5	3	4	1	6	7	7	7	7	7	4	4	6	7	7	4	7	7	6	7	7	4
3986	1173	5	1	1	2	2	4	4	4	3	4	4	3	2	4	4	4	4	4	5	3	5	4	2	3	4	5	4	4	3	5	4	4	4	4	4	4	4	4	4	4	4	4	4	4	4	4	4	4
4060	1196	5	1	3	1	2	7	6	5	6	5	5	5	5	4	6	3	6	5	6	7	3	7	2	4	6	3	5	5	5	4	5	6	7	7	6	7	6	7	7	7	6	6	6	7	6	6	7	6
4062	1198	5	1	3	1	2	4	-99	-99	-99	-99	-99	-99	-99	-99	-99	-99	-99	-99	-99	-99	-99	-99	-99	-99	-99	-99	-99	-99	-99	-99	6	7	7	7	7	7	6	6	7	7	7	5	6	7	7	7	7	6
4096	1208	5	1	3	1	2	7	6	6	3	3	4	4	4	4	4	5	4	5	4	4	3	3	4	4	4	3	5	4	5	4	6	6	6	6	6	6	6	6	5	6	6	5	6	6	6	6	6	4
4151	1216	5	1	5	1	7	6	7	6	2	4	6	5	3	1	7	4	1	4	4	4	4	5	6	6	6	3	7	7	7	1	7	7	7	7	6	7	7	7	6	7	4	5	4	7	7	7	7	7
4169	1223	5	1	3	1	5	4	6	1	1	2	7	1	4	4	4	6	1	1	1	4	2	4	1	7	7	4	5	1	7	4	7	7	7	7	7	7	7	7	7	7	1	6	7	7	7	7	7	7
4226	1234	5	1	6	2	7	9	5	5	3	3	3	3	4	2	6	5	3	2	2	2	2	4	2	6	6	1	4	3	6	2	7	6	7	7	7	7	7	7	7	7	2	6	6	7	1	1	6	5
4277	1248	5	1	4	2	3	6	6	4	4	4	3	5	4	4	6	2	4	4	2	4	5	4	2	6	5	4	5	2	4	4	6	7	6	7	5	7	6	7	7	7	4	6	6	7	7	7	7	5
[truncated: 158 more columns]
